# Supplementary material for: A chromosome-level reference genome of Ensete glaucum gives insight into diversity and chromosomal and repetitive sequence evolution in the Musaceae
Source: Gigascience. 2022 Apr 30;11:giac027. doi: 10.1093/gigascience/giac027 (PMC9055855; doi:10.1093/gigascience/giac027)
Supplement: giac027_Supplemental_Files [file giac027_supplemental_files.zip]

Archive with 2 entries (2 files):
- 3_Supplementary_ Figures_revised_2022-01-24a.pdf
- 4_SupplementaryTables_supplementary material.xlsx
