# Supplementary material for: A chromosome-level reference genome of Ensete glaucum gives insight into diversity and chromosomal and repetitive sequence evolution in the Musaceae
Source: Gigascience. 2022 Apr 30;11:giac027. doi: 10.1093/gigascience/giac027 (PMC9055855; doi:10.1093/gigascience/giac027)
Supplement: giac027_Supplemental_Files [file giac027_supplemental_files.zip › 4_SupplementaryTables_supplementary material.xlsx]

## Sheet: S1 AssmStat
Supplementary Table S1. Contig statistics based on initial assembly of ONT sequencing data.
Stat Type	Contig Length（bp）	Contig Number
N50	10,255,891	14
N60	8931940	19
N70	7071257	25
N80	5764441	33
N90	2596489	47
Longest	31226749
Total	495,175,598	124

## Sheet: S2 Chrs
Supplementary Table S2. Chromosome lengths and number of contigs anchored in Ensete glaucum assembly.
chromosome	chr.length/bp	contigs
eg01	67,484,389	11
eg02	55,950,575	9
eg03	55,030,165	7
eg04	44,624,142	10
eg05	50,342,496	13
eg06	42,457,113	12
eg07	55,595,191	12
eg08	55,557,465	9
eg09	54,465,677	7
Total	481,507,213	90

## Sheet: S3 BUSCO
Supplementary Table S3a. Quality assessment of the assembled genome of Ensete glaucum using BUSCOs v5 in 'genome' mode
Type	Number	Percent (%)
Complete BUSCOs (C)	1587	0.983
Complete and single-copy BUSCOs (S)	1526	0.945
Complete and duplicated BUSCOs (D)	61	0.038
Fragmented BUSCOs (F)	12	0.007
Missing BUSCOs (M)	15	0.01
Total BUSCO groups searched	1614	1
Supplementary Table S3b. Quality assessment of the gene annotation of Ensete glaucum using BUSCOs v5 in 'transcriptome' mode
Type	Number	Percent (%)
Complete BUSCOs (C)	1529	0.947
Complete and single-copy BUSCOs (S)	1456	0.902
Complete and duplicated BUSCOs (D)	73	0.045
Fragmented BUSCOs (F)	48	0.03
Missing BUSCOs (M)	37	0.023
Total BUSCO groups searched	1614	1

## Sheet: S4 Gene list
Supplementary Table S4. Complete gene list. homology and GO
Tags	SeqName	Description	Length	#Hits	e-Value	sim mean	#GO	GO IDs	GO Names	Enzyme Codes	Enzyme Names	InterPro IDs	InterPro GO IDs	InterPro GO Names
[INTERPRO, BLASTED]	Eg01_t000010	PREDICTED: uncharacterized protein LOC108952056 isoform X1	147	6	1.75408e-39	77.97						no IPS match	no IPS match	no IPS match
[INTERPRO, BLASTED, MAPPED, ANNOTATED]	Eg01_t000020	conserved oligomeric Golgi complex subunit 6	101	10	3.44376e-51	91.34	4	P:GO:0006891; P:GO:0015031; C:GO:0000139; C:GO:0017119	P:intra-Golgi vesicle-mediated transport; P:protein transport; C:Golgi membrane; C:Golgi transport complex			IPR010490 (PFAM); IPR010490 (PANTHER)	P:GO:0006891; C:GO:0017119	P:intra-Golgi vesicle-mediated transport; C:Golgi transport complex
[INTERPRO, BLASTED, MAPPED, ANNOTATED]	Eg01_t000030	PREDICTED: uncharacterized protein LOC103988795 isoform X1	430	10	0	93.23	4	P:GO:0001522; F:GO:0004730; F:GO:0016798; F:GO:0046872	P:pseudouridine synthesis; F:pseudouridylate synthase activity; F:hydrolase activity, acting on glycosyl bonds; F:metal ion binding	EC:3.2; EC:4.2.1.70	Glycosylases; Pseudouridylate synthase	IPR019339 (SMART); IPR019339 (PFAM); IPR007342 (PFAM); IPR007342 (PANTHER)	F:GO:0016798	F:hydrolase activity, acting on glycosyl bonds
[INTERPRO, BLASTED, MAPPED, ANNOTATED]	Eg01_t000040	arabinosyltransferase XEG113 isoform X1	268	10	6.84415e-119	86.98	1	C:GO:0016021	C:integral component of membrane			IPR005069 (PFAM); PTHR46936:SF2 (PANTHER); PTHR46936 (PANTHER)	no GO terms	no GO terms
[INTERPRO, BLASTED, MAPPED, ANNOTATED]	Eg01_t000050	arabinosyltransferase XEG113 isoform X2	327	10	1.04604e-160	69.09	1	C:GO:0016020	C:membrane			IPR005069 (PFAM); PTHR46936 (PANTHER); PTHR46936:SF2 (PANTHER); PTHR46936 (PANTHER); PTHR46936:SF2 (PANTHER)	no GO terms	no GO terms
[INTERPRO, NO-BLAST]	Eg01_t000060	---NA---	221									no IPS match	no IPS match	no IPS match
[INTERPRO, BLASTED, MAPPED, ANNOTATED]	Eg01_t000070	ubiquitin carboxyl-terminal hydrolase 2	334	10	0	94.86	3	P:GO:0006511; P:GO:0016579; F:GO:0004843	P:ubiquitin-dependent protein catabolic process; P:protein deubiquitination; F:thiol-dependent deubiquitinase	EC:3.4.19.12	Ubiquitinyl hydrolase 1	IPR001578 (PRINTS); IPR001578 (PFAM); IPR041507 (PFAM); IPR001578 (PANTHER); PTHR10589:SF16 (PANTHER)	P:GO:0006511; F:GO:0004843	P:ubiquitin-dependent protein catabolic process; F:thiol-dependent deubiquitinase
[INTERPRO, BLASTED, MAPPED, ANNOTATED]	Eg01_t000080	protein BTR1-like	339	10	0	92.6	3	P:GO:0010468; F:GO:0003729; C:GO:0005737	P:regulation of gene expression; F:mRNA binding; C:cytoplasm			IPR004087 (SMART); IPR004088 (PFAM); PTHR10288:SF245 (PANTHER); PTHR10288 (PANTHER); PS50084 (PROSITE_PROFILES); PS50084 (PROSITE_PROFILES); PS50084 (PROSITE_PROFILES)	F:GO:0003676; F:GO:0003723	F:nucleic acid binding; F:RNA binding
[INTERPRO, BLASTED, MAPPED, ANNOTATED]	Eg01_t000090	nuclear transcription factor Y subunit C-1-like	106	10	2.83185e-56	85.81	4	P:GO:0045944; F:GO:0001228; F:GO:0046982; C:GO:0005634	P:positive regulation of transcription by RNA polymerase II; F:DNA-binding transcription activator activity, RNA polymerase II-specific; F:protein heterodimerization activity; C:nucleus			IPR003958 (PFAM); PTHR10252 (PANTHER); PTHR10252:SF41 (PANTHER)	no GO terms	no GO terms
[INTERPRO, NO-BLAST]	Eg01_t000100	---NA---	192									no IPS match	no IPS match	no IPS match
[INTERPRO, NO-BLAST]	Eg01_t000110	---NA---	104									no IPS match	no IPS match	no IPS match
[INTERPRO, BLASTED, MAPPED, ANNOTATED]	Eg01_t000120	protein odr-4 homolog	496	10	0	81.01	3	P:GO:0055085; F:GO:0022857; C:GO:0016021	P:transmembrane transport; F:transmembrane transporter activity; C:integral component of membrane	EC:7	Translocases	IPR029454 (PFAM); IPR029454 (PANTHER)	no GO terms	no GO terms
[INTERPRO, BLASTED, MAPPED, ANNOTATED]	Eg01_t000130	choline transporter-like protein 2 isoform X1	709	10	0	95.08	3	P:GO:0055085; F:GO:0022857; C:GO:0016021	P:transmembrane transport; F:transmembrane transporter activity; C:integral component of membrane	EC:7	Translocases	IPR007603 (PFAM); IPR007603 (PANTHER); PTHR12385:SF80 (PANTHER)	no GO terms	no GO terms
[INTERPRO, BLASTED]	Eg01_t000140	hypothetical protein BHE74_00035225	165	1	1.00787e-27	57.93						no IPS match	no IPS match	no IPS match
[INTERPRO, BLASTED]	Eg01_t000150	PREDICTED: uncharacterized protein LOC103977312 isoform X1	318	10	0	91.61						IPR021920 (PFAM); PTHR46737:SF2 (PANTHER); PTHR46737 (PANTHER)	no GO terms	no GO terms
[INTERPRO, NO-BLAST]	Eg01_t000160	---NA---	139									no IPS match	no IPS match	no IPS match
[INTERPRO, BLASTED]	Eg01_t000170	UPF0051 protein in atpA 3'region-like	57	5	9.0751e-31	93.33						no IPS match	no IPS match	no IPS match
[INTERPRO, BLASTED, MAPPED, ANNOTATED]	Eg01_t000180	PREDICTED: uncharacterized protein LOC108952358 isoform X1	407	10	0	78.95	4	P:GO:0006355; F:GO:0003677; F:GO:0003700; C:GO:0005634	P:regulation of transcription, DNA-templated; F:DNA binding; F:DNA-binding transcription factor activity; C:nucleus			IPR003340 (SMART); IPR003340 (PFAM); PTHR31140 (PANTHER); PTHR31140:SF47 (PANTHER)	F:GO:0003677	F:DNA binding
[INTERPRO, BLASTED, MAPPED, ANNOTATED]	Eg01_t000190	dihydroorotate dehydrogenase (quinone), mitochondrial isoform X1	460	10	0	93.55	4	P:GO:0006207; P:GO:0044205; F:GO:0004152; C:GO:0005743	P:'de novo' pyrimidine nucleobase biosynthetic process; P:'de novo' UMP biosynthetic process; F:dihydroorotate dehydrogenase activity; C:mitochondrial inner membrane	EC:1.3.5.2	Dihydroorotate dehydrogenase (quinone)	IPR005720 (PFAM); PTHR43517 (PANTHER); PTHR43517:SF2 (PANTHER)	P:GO:0055114; F:GO:0016627; C:GO:0005737	P:obsolete oxidation-reduction process; F:oxidoreductase activity, acting on the CH-CH group of donors; C:cytoplasm
[INTERPRO, BLASTED, MAPPED, ANNOTATED]	Eg01_t000200	dolichyl-diphosphooligosaccharide--protein glycosyltransferase subunit STT3B	730	10	0	95.12	4	P:GO:0006486; F:GO:0004579; F:GO:0046872; C:GO:0016021	P:protein glycosylation; F:dolichyl-diphosphooligosaccharide-protein glycotransferase activity; F:metal ion binding; C:integral component of membrane	EC:2.4.99.18; EC:2.4.1	Dolichyl-diphosphooligosaccharide--protein glycotransferase; Glycosyltransferases	IPR003674 (PFAM); PTHR13872 (PANTHER)	P:GO:0006486; F:GO:0004576; C:GO:0016020	P:protein glycosylation; F:oligosaccharyl transferase activity; C:membrane
[INTERPRO, BLASTED]	Eg01_t000210	PREDICTED: uncharacterized protein LOC103977307 isoform X1	304	10	0	83.99						IPR022228 (PFAM); PTHR14000 (PANTHER); PTHR14000:SF6 (PANTHER)	no GO terms	no GO terms
[INTERPRO, BLASTED, MAPPED]	Eg01_t000220	TSL-kinase interacting protein 1	821	10	0	78.38	2	P:GO:0016310; F:GO:0016301	P:phosphorylation; F:kinase activity			IPR001005 (SMART); IPR001005 (PFAM); PTHR21677 (PANTHER); IPR017884 (PROSITE_PROFILES)	no GO terms	no GO terms
[INTERPRO, BLASTED]	Eg01_t000230	pentatricopeptide repeat-containing protein At3g22470, mitochondrial-like	410	10	0	93.06						IPR002885 (PFAM); PTHR46128 (PANTHER); PTHR46128 (PANTHER); PTHR46128:SF10 (PANTHER); IPR002885 (PROSITE_PROFILES); IPR002885 (PROSITE_PROFILES); IPR002885 (PROSITE_PROFILES); IPR002885 (PROSITE_PROFILES); IPR002885 (PROSITE_PROFILES); IPR002885 (PROSITE_PROFILES); IPR002885 (PROSITE_PROFILES); IPR002885 (PROSITE_PROFILES); IPR002885 (PROSITE_PROFILES); IPR002885 (PROSITE_PROFILES); IPR002885 (PR…	no GO terms	no GO terms
[INTERPRO, NO-BLAST]	Eg01_t000240	---NA---	92									no IPS match	no IPS match	no IPS match
[INTERPRO, BLASTED]	Eg01_t000250	pentatricopeptide repeat-containing protein At1g06145	575	10	0	91.78						IPR002885 (PFAM); IPR002885 (PFAM); PTHR24015 (PANTHER); IPR002885 (PROSITE_PROFILES); IPR002885 (PROSITE_PROFILES); IPR002885 (PROSITE_PROFILES); IPR002885 (PROSITE_PROFILES); IPR002885 (PROSITE_PROFILES); IPR002885 (PROSITE_PROFILES); IPR002885 (PROSITE_PROFILES); IPR002885 (PROSITE_PROFILES); IPR002885 (PROSITE_PROFILES); IPR002885 (PROSITE_PROFILES); IPR002885 (PROSITE_PROFILES); IPR002885 (P…	no GO terms	no GO terms
[INTERPRO, BLASTED, MAPPED, ANNOTATED]	Eg01_t000260	ethylene-responsive transcription factor 14-like	121	10	9.0605e-82	90.7	5	P:GO:0006355; P:GO:0009873; F:GO:0003677; F:GO:0003700; C:GO:0005634	P:regulation of transcription, DNA-templated; P:ethylene-activated signaling pathway; F:DNA binding; F:DNA-binding transcription factor activity; C:nucleus			IPR001471 (PRINTS); IPR001471 (SMART); IPR001471 (PFAM); PTHR31190:SF173 (PANTHER); PTHR31190 (PANTHER); IPR001471 (PROSITE_PROFILES)	P:GO:0006355; F:GO:0003700	P:regulation of transcription, DNA-templated; F:DNA-binding transcription factor activity
[INTERPRO, BLASTED, MAPPED, ANNOTATED]	Eg01_t000270	Cell division cycle protein	203	10	1.07082e-99	73.34	2	F:GO:0005524; F:GO:0016887	F:ATP binding; F:ATP hydrolysis activity			IPR003959 (PFAM); PTHR23077:SF140 (PANTHER); PTHR23077 (PANTHER); PTHR23077:SF140 (PANTHER); PTHR23077 (PANTHER)	F:GO:0005524; F:GO:0016887	F:ATP binding; F:ATP hydrolysis activity
[INTERPRO, BLASTED, MAPPED, ANNOTATED]	Eg01_t000280	Cell division cycle protein 48	202	10	1.69038e-89	82.49	7	P:GO:0006259; P:GO:0006974; P:GO:0051276; P:GO:0051301; F:GO:0004386; F:GO:0005524; F:GO:0016887	P:DNA metabolic process; P:cellular response to DNA damage stimulus; P:chromosome organization; P:cell division; F:helicase activity; F:ATP binding; F:ATP hydrolysis activity	EC:3	Hydrolases	IPR004201 (SMART); IPR003959 (PFAM); IPR004201 (PFAM); PTHR23077 (PANTHER); PTHR23077 (PANTHER); PTHR23077:SF145 (PANTHER); PTHR23077 (PANTHER); PTHR23077:SF145 (PANTHER)	F:GO:0005524; F:GO:0016887	F:ATP binding; F:ATP hydrolysis activity
[INTERPRO, BLASTED, MAPPED, ANNOTATED]	Eg01_t000290	U-box domain-containing protein 12	641	10	0	85.77	4	P:GO:0007166; P:GO:0016567; F:GO:0004842; F:GO:0005515	P:cell surface receptor signaling pathway; P:protein ubiquitination; F:ubiquitin-protein transferase activity; F:protein binding	EC:2	Transferases	IPR000225 (SMART); IPR003613 (SMART); IPR003613 (PFAM); IPR000225 (PFAM); PTHR23315:SF111 (PANTHER); PTHR23315 (PANTHER); IPR000225 (PROSITE_PROFILES); IPR000225 (PROSITE_PROFILES); IPR003613 (PROSITE_PROFILES)	P:GO:0016567; F:GO:0004842; F:GO:0005515	P:protein ubiquitination; F:ubiquitin-protein transferase activity; F:protein binding
[INTERPRO, BLASTED, MAPPED, ANNOTATED]	Eg01_t000300	probable pectate lyase 8 isoform X2	577	10	0	92.53	3	P:GO:0045490; F:GO:0030570; F:GO:0046872	P:pectin catabolic process; F:pectate lyase activity; F:metal ion binding	EC:4.2.2.2	Pectate lyase	IPR018082 (PRINTS); IPR002022 (SMART); IPR002022 (PFAM); PTHR31683:SF85 (PANTHER); PTHR31683 (PANTHER)	no GO terms	no GO terms
[INTERPRO, BLASTED, MAPPED, ANNOTATED]	Eg01_t000310	3-ketoacyl-CoA thiolase 2, peroxisomal-like	364	10	0	77.14	4	P:GO:0006635; P:GO:0010124; F:GO:0003988; C:GO:0005777	P:fatty acid beta-oxidation; P:phenylacetate catabolic process; F:acetyl-CoA C-acyltransferase activity; C:peroxisome	EC:2.3.1.16	Acetyl-CoA C-acyltransferase	IPR020617 (PFAM); IPR020616 (PFAM); PTHR43853:SF14 (PANTHER); PTHR43853 (PANTHER); PTHR43853:SF14 (PANTHER); PTHR43853 (PANTHER)	F:GO:0016747	F:acyltransferase activity, transferring groups other than amino-acyl groups
[INTERPRO, BLASTED, MAPPED, ANNOTATED]	Eg01_t000320	dehydration-responsive element-binding protein 2C-like	195	10	1.06205e-137	85.33	4	P:GO:0045893; F:GO:0000976; F:GO:0003700; C:GO:0005634	P:positive regulation of transcription, DNA-templated; F:transcription cis-regulatory region binding; F:DNA-binding transcription factor activity; C:nucleus			IPR001471 (PRINTS); IPR001471 (SMART); IPR001471 (PFAM); PTHR31241 (PANTHER); PTHR31241:SF30 (PANTHER); IPR001471 (PROSITE_PROFILES)	P:GO:0006355; F:GO:0003700	P:regulation of transcription, DNA-templated; F:DNA-binding transcription factor activity
[INTERPRO, NO-BLAST]	Eg01_t000330	---NA---	72									no IPS match	no IPS match	no IPS match
[INTERPRO, BLASTED, MAPPED, ANNOTATED]	Eg01_t000340	protein PAF1 homolog	732	10	0	86	3	P:GO:0006368; P:GO:0016570; C:GO:0016593	P:transcription elongation from RNA polymerase II promoter; P:histone modification; C:Cdc73/Paf1 complex			IPR007133 (PFAM); PTHR23188:SF12 (PANTHER); IPR007133 (PANTHER)	P:GO:0006368; P:GO:0016570; C:GO:0016593	P:transcription elongation from RNA polymerase II promoter; P:histone modification; C:Cdc73/Paf1 complex
[INTERPRO, BLASTED, MAPPED, ANNOTATED]	Eg01_t000350	NAC domain-containing protein 14 isoform X1	723	10	0	76.86	3	P:GO:0006355; F:GO:0003677; C:GO:0016021	P:regulation of transcription, DNA-templated; F:DNA binding; C:integral component of membrane			IPR003441 (PFAM); PTHR31989 (PANTHER); PTHR31989:SF231 (PANTHER); IPR003441 (PROSITE_PROFILES)	P:GO:0006355; F:GO:0003677	P:regulation of transcription, DNA-templated; F:DNA binding
[INTERPRO, BLASTED, MAPPED, ANNOTATED]	Eg01_t000360	hypothetical protein B296_00029256, partial	155	1	1.88018e-49	87	2	P:GO:0006355; F:GO:0003677	P:regulation of transcription, DNA-templated; F:DNA binding			no IPS match	no IPS match	no IPS match
[INTERPRO, BLASTED, MAPPED, ANNOTATED]	Eg01_t000370	TATA box-binding protein-associated factor RNA polymerase I subunit B	792	10	0	77.76	4	P:GO:0001188; F:GO:0001164; F:GO:0046872; C:GO:0070860	P:RNA polymerase I preinitiation complex assembly; F:RNA polymerase I core promoter sequence-specific DNA binding; F:metal ion binding; C:RNA polymerase I core factor complex			IPR021752 (PFAM); IPR033599 (PANTHER)	P:GO:0001188; P:GO:0006360; F:GO:0001164; C:GO:0070860	P:RNA polymerase I preinitiation complex assembly; P:transcription by RNA polymerase I; F:RNA polymerase I core promoter sequence-specific DNA binding; C:RNA polymerase I core factor complex
[INTERPRO, BLASTED, MAPPED, ANNOTATED]	Eg01_t000380	transcription factor MYC2-like	650	10	0	77.97	3	P:GO:0006355; F:GO:0003700; F:GO:0046983	P:regulation of transcription, DNA-templated; F:DNA-binding transcription factor activity; F:protein dimerization activity			IPR011598 (SMART); IPR025610 (PFAM); IPR011598 (PFAM); PTHR11514:SF114 (PANTHER); PTHR11514 (PANTHER); PTHR11514 (PANTHER); PTHR11514:SF114 (PANTHER); IPR011598 (PROSITE_PROFILES)	F:GO:0046983	F:protein dimerization activity
[INTERPRO, NO-BLAST]	Eg01_t000390	---NA---	131									no IPS match	no IPS match	no IPS match
[INTERPRO, BLASTED, MAPPED, ANNOTATED]	Eg01_t000400	probable transcription factor KAN2	313	10	0	75.23	4	P:GO:0006355; P:GO:0010158; F:GO:0000976; C:GO:0005634	P:regulation of transcription, DNA-templated; P:abaxial cell fate specification; F:transcription cis-regulatory region binding; C:nucleus			IPR001005 (PFAM); PTHR31496 (PANTHER); PTHR31496:SF24 (PANTHER)	no GO terms	no GO terms
[INTERPRO, BLASTED, MAPPED, ANNOTATED]	Eg01_t000410	PREDICTED: uncharacterized protein LOC103977293	268	10	3.94952e-173	85.19	3	F:GO:0005506; F:GO:0005515; C:GO:0016021	F:iron ion binding; F:protein binding; C:integral component of membrane			PTHR47661 (PANTHER); IPR024934 (PROSITE_PROFILES); IPR001478 (PROSITE_PROFILES)	F:GO:0005506; F:GO:0005515	F:iron ion binding; F:protein binding
[INTERPRO, BLASTED, MAPPED, ANNOTATED]	Eg01_t000420	chaperone protein dnaJ GFA2, mitochondrial-like	450	10	0	88.94	8	P:GO:0009408; P:GO:0042026; P:GO:0051085; F:GO:0005524; F:GO:0031072; F:GO:0046872; F:GO:0051082; C:GO:0005737	P:response to heat; P:protein refolding; P:chaperone cofactor-dependent protein refolding; F:ATP binding; F:heat shock protein binding; F:metal ion binding; F:unfolded protein binding; C:cytoplasm			IPR001623 (PRINTS); IPR001623 (SMART); IPR002939 (PFAM); IPR001623 (PFAM); IPR001305 (PFAM); PTHR43096 (PANTHER); PTHR43096:SF45 (PANTHER); IPR001305 (PROSITE_PROFILES); IPR001623 (PROSITE_PROFILES)	F:GO:0031072; F:GO:0051082	F:heat shock protein binding; F:unfolded protein binding
[INTERPRO, BLASTED, MAPPED, ANNOTATED]	Eg01_t000430	pre-mRNA-splicing factor syf2	338	10	0	90.48	4	P:GO:0000398; C:GO:0000974; C:GO:0071013; C:GO:0071014	P:mRNA splicing, via spliceosome; C:Prp19 complex; C:catalytic step 2 spliceosome; C:post-mRNA release spliceosomal complex			IPR013260 (PFAM); IPR013260 (PANTHER)	no GO terms	no GO terms
[INTERPRO, BLASTED, MAPPED, ANNOTATED]	Eg01_t000440	protein STRUBBELIG-RECEPTOR FAMILY 5-like isoform X2	1055	10	0	87.41	5	P:GO:0006468; F:GO:0004672; F:GO:0005515; F:GO:0005524; C:GO:0016021	P:protein phosphorylation; F:protein kinase activity; F:protein binding; F:ATP binding; C:integral component of membrane	EC:2.7.1	Transferring phosphorus-containing groups	IPR000719 (PFAM); IPR001611 (PFAM); IPR013210 (PFAM); PTHR27008:SF162 (PANTHER); PTHR27008 (PANTHER); IPR000719 (PROSITE_PROFILES)	P:GO:0006468; F:GO:0004672; F:GO:0005515; F:GO:0005524	P:protein phosphorylation; F:protein kinase activity; F:protein binding; F:ATP binding
[INTERPRO, BLASTED, ANNOTATED]	Eg01_t000450	transcription factor GTE7-like	551	10	0	83.5	1	F:GO:0005515	F:protein binding			IPR001487 (PRINTS); IPR001487 (SMART); IPR027353 (PFAM); IPR001487 (PFAM); PTHR45926 (PANTHER); PTHR45926:SF6 (PANTHER); IPR001487 (PROSITE_PROFILES); IPR027353 (PROSITE_PROFILES)	F:GO:0005515	F:protein binding
[INTERPRO, BLASTED, MAPPED, ANNOTATED]	Eg01_t000460	pumilio homolog 5-like isoform X1	145	10	1.9449e-13	77.85	2	P:GO:0006417; F:GO:0003723	P:regulation of translation; F:RNA binding			PTHR12537 (PANTHER); PTHR12537:SF119 (PANTHER)	no GO terms	no GO terms
[INTERPRO, NO-BLAST]	Eg01_t000470	---NA---	131									no IPS match	no IPS match	no IPS match
[INTERPRO, BLASTED]	Eg01_t000480	protein ROLLING AND ERECT LEAF 2 isoform X1	710	10	0	80.3						IPR006867 (PFAM); IPR006868 (PFAM); PTHR21450:SF28 (PANTHER); PTHR21450 (PANTHER)	no GO terms	no GO terms
[INTERPRO, BLASTED]	Eg01_t000490	PREDICTED: uncharacterized protein LOC103977412	149	10	2.19639e-88	79.26						PTHR33972 (PANTHER); PTHR33972:SF2 (PANTHER)	no GO terms	no GO terms
[INTERPRO, BLASTED, MAPPED, ANNOTATED]	Eg01_t000500	WRKY transcription factor WRKY51	297	10	1.94868e-171	72.44	4	P:GO:0006355; F:GO:0003700; F:GO:0043565; C:GO:0005634	P:regulation of transcription, DNA-templated; F:DNA-binding transcription factor activity; F:sequence-specific DNA binding; C:nucleus			IPR003657 (SMART); IPR018872 (PFAM); IPR003657 (PFAM); PTHR31282 (PANTHER); PTHR31282:SF94 (PANTHER); IPR003657 (PROSITE_PROFILES)	P:GO:0006355; F:GO:0003700; F:GO:0043565	P:regulation of transcription, DNA-templated; F:DNA-binding transcription factor activity; F:sequence-specific DNA binding
[INTERPRO, BLASTED, MAPPED, ANNOTATED]	Eg01_t000510	zinc finger and BTB domain-containing protein 7A	344	10	1.80048e-123	73.61	1	C:GO:0016021	C:integral component of membrane			IPR013087 (SMART); PF13912 (PFAM); PTHR45988 (PANTHER); PTHR45988:SF27 (PANTHER); IPR013087 (PROSITE_PROFILES); IPR013087 (PROSITE_PROFILES)	no GO terms	no GO terms
[INTERPRO, BLASTED, MAPPED, ANNOTATED]	Eg01_t000520	PREDICTED: uncharacterized protein LOC103977284 isoform X3	303	10	2.07308e-118	74.32	2	C:GO:0005634; C:GO:0005737	C:nucleus; C:cytoplasm			PTHR34555 (PANTHER)	no GO terms	no GO terms
[INTERPRO, NO-BLAST]	Eg01_t000530	---NA---	117									no IPS match	no IPS match	no IPS match
[INTERPRO, BLASTED, MAPPED, ANNOTATED]	Eg01_t000540	ubiquitin domain-containing protein DSK2a-like isoform X1	553	10	0	94.38	4	P:GO:0006511; F:GO:0031593; C:GO:0005634; C:GO:0005829	P:ubiquitin-dependent protein catabolic process; F:polyubiquitin modification-dependent protein binding; C:nucleus; C:cytosol			IPR019956 (PRINTS); IPR006636 (SMART); IPR015940 (SMART); IPR000626 (SMART); IPR015940 (PFAM); IPR000626 (PFAM); PTHR10677:SF44 (PANTHER); IPR015496 (PANTHER); IPR015940 (PROSITE_PROFILES); IPR000626 (PROSITE_PROFILES)	F:GO:0005515	F:protein binding
[INTERPRO, NO-BLAST]	Eg01_t000550	---NA---	155									no IPS match	no IPS match	no IPS match
[INTERPRO, BLASTED, MAPPED, ANNOTATED]	Eg01_t000560	protein LAZ1	484	10	0	87.78	7	P:GO:0007033; P:GO:0009626; P:GO:0098876; P:GO:1900458; C:GO:0005829; C:GO:0009705; C:GO:0016021	P:vacuole organization; P:plant-type hypersensitive response; P:vesicle-mediated transport to the plasma membrane; P:negative regulation of brassinosteroid mediated signaling pathway; C:cytosol; C:plant-type vacuole membrane; C:integral component of membrane			IPR005178 (PFAM); IPR005178 (PANTHER); IPR031171 (PTHR23423:PANTHER)	P:GO:0009626	P:plant-type hypersensitive response
[INTERPRO, BLASTED, MAPPED, ANNOTATED]	Eg01_t000570	chitin elicitor-binding protein	326	10	0	82.42	1	C:GO:0016021	C:integral component of membrane			IPR018392 (SMART); IPR018392 (PFAM); PTHR33734 (PANTHER); PTHR33734:SF9 (PANTHER); IPR018392 (PROSITE_PROFILES); IPR018392 (PROSITE_PROFILES)	no GO terms	no GO terms
[INTERPRO, BLASTED, MAPPED, ANNOTATED]	Eg01_t000580	NAC domain-containing protein 35-like	274	10	0	84.44	2	P:GO:0006355; F:GO:0003677	P:regulation of transcription, DNA-templated; F:DNA binding			IPR003441 (PFAM); PTHR31989 (PANTHER); PTHR31989:SF267 (PANTHER); IPR003441 (PROSITE_PROFILES)	P:GO:0006355; F:GO:0003677	P:regulation of transcription, DNA-templated; F:DNA binding
[INTERPRO, NO-BLAST]	Eg01_t000590	---NA---	137									no IPS match	no IPS match	no IPS match
[INTERPRO, BLASTED, MAPPED, ANNOTATED]	Eg01_t000600	high mobility group B protein 9-like	170	10	4.28118e-107	92.86	3	F:GO:0003677; C:GO:0005634; C:GO:0016021	F:DNA binding; C:nucleus; C:integral component of membrane			SM01014 (SMART); IPR001606 (SMART); IPR001606 (PFAM); PTHR46691 (PANTHER); PTHR46691:SF1 (PANTHER); IPR001606 (PROSITE_PROFILES)	F:GO:0003677	F:DNA binding
[INTERPRO, NO-BLAST]	Eg01_t000610	---NA---	246									no IPS match	no IPS match	no IPS match
[INTERPRO, BLASTED, MAPPED, ANNOTATED]	Eg01_t000620	hypothetical protein B296_00037736	246	10	9.28892e-174	91.9	6	P:GO:0006457; P:GO:0030150; P:GO:0050821; F:GO:0008270; F:GO:0051087; C:GO:0005739	P:protein folding; P:protein import into mitochondrial matrix; P:protein stabilization; F:zinc ion binding; F:chaperone binding; C:mitochondrion			IPR007853 (PFAM); IPR024158 (PANTHER); PTHR20922:SF15 (PANTHER); IPR007853 (PROSITE_PROFILES)	F:GO:0008270	F:zinc ion binding
[INTERPRO, BLASTED, MAPPED, ANNOTATED]	Eg01_t000630	DNA-directed RNA polymerase II subunit 1	1819	10	0	86.84	5	P:GO:0006366; F:GO:0003677; F:GO:0003899; F:GO:0046872; C:GO:0005634	P:transcription by RNA polymerase II; F:DNA binding; F:DNA-directed 5'-3' RNA polymerase activity; F:metal ion binding; C:nucleus	EC:2.7.7.6	DNA-directed RNA polymerase	PR01217 (PRINTS); IPR006592 (SMART); IPR007073 (PFAM); IPR007075 (PFAM); IPR007081 (PFAM); IPR000722 (PFAM); IPR007080 (PFAM); IPR007066 (PFAM); IPR007083 (PFAM); PTHR19376 (PANTHER); PTHR19376:SF52 (PANTHER)	P:GO:0006351; F:GO:0003677; F:GO:0003899	P:transcription, DNA-templated; F:DNA binding; F:DNA-directed 5'-3' RNA polymerase activity
[INTERPRO, BLASTED, MAPPED, ANNOTATED]	Eg01_t000640	serine/threonine protein phosphatase 2A 57 kDa regulatory subunit B' beta isoform	463	10	0	90.01	4	P:GO:0007165; P:GO:0050790; F:GO:0019888; C:GO:0000159	P:signal transduction; P:regulation of catalytic activity; F:protein phosphatase regulator activity; C:protein phosphatase type 2A complex			IPR002554 (PFAM); PTHR10257:SF28 (PANTHER); IPR002554 (PANTHER)	P:GO:0007165; F:GO:0019888; C:GO:0000159	P:signal transduction; F:protein phosphatase regulator activity; C:protein phosphatase type 2A complex
[INTERPRO, BLASTED, MAPPED, ANNOTATED]	Eg01_t000650	probable protein phosphatase 2C 60	396	10	0	94.04	5	P:GO:0006470; F:GO:0046872; F:GO:0106306; F:GO:0106307; C:GO:0016021	P:protein dephosphorylation; F:metal ion binding; F:protein serine phosphatase activity; F:protein threonine phosphatase activity; C:integral component of membrane	EC:3.1.3.16	Protein-serine/threonine phosphatase	IPR001932 (SMART); IPR001932 (PFAM); IPR015655 (PANTHER); PTHR13832:SF593 (PANTHER); IPR001932 (PROSITE_PROFILES)	P:GO:0006470; F:GO:0004722; F:GO:0016791	P:protein dephosphorylation; F:protein serine/threonine phosphatase activity; F:phosphatase activity
[INTERPRO, BLASTED]	Eg01_t000660	hypothetical protein GW17_00033446	205	10	1.88982e-83	78.77						IPR009688 (PFAM); PTHR21377 (PANTHER); PTHR21377:SF14 (PANTHER)	no GO terms	no GO terms
[INTERPRO, BLASTED, MAPPED, ANNOTATED]	Eg01_t000670	trafficking protein particle complex subunit 2-like protein	70	10	2.58222e-20	80.17	7	P:GO:0006888; C:GO:0005634; C:GO:0005783; C:GO:0005794; C:GO:0016020; C:GO:0030008; C:GO:0031410	P:endoplasmic reticulum to Golgi vesicle-mediated transport; C:nucleus; C:endoplasmic reticulum; C:Golgi apparatus; C:membrane; C:TRAPP complex; C:cytoplasmic vesicle			PTHR12403:SF11 (PANTHER); IPR006722 (PANTHER)	P:GO:0006888	P:endoplasmic reticulum to Golgi vesicle-mediated transport
[INTERPRO, BLASTED]	Eg01_t000680	unnamed protein product, partial	102	1	3.36705e-17	92.55						no IPS match	no IPS match	no IPS match
[INTERPRO, BLASTED, MAPPED, ANNOTATED]	Eg01_t000690	transcription factor ABORTED MICROSPORES-like	157	10	3.82306e-90	68.41	4	P:GO:0006355; F:GO:0003700; F:GO:0043565; C:GO:0005634	P:regulation of transcription, DNA-templated; F:DNA-binding transcription factor activity; F:sequence-specific DNA binding; C:nucleus			PTHR31945:SF11 (PANTHER); PTHR31945 (PANTHER)	no GO terms	no GO terms
[INTERPRO, BLASTED, MAPPED, ANNOTATED]	Eg01_t000700	transcription factor ABORTED MICROSPORES-like	175	10	1.57878e-117	64.7	1	F:GO:0046983	F:protein dimerization activity			IPR011598 (PFAM); PTHR31945:SF63 (PANTHER); PTHR31945 (PANTHER); IPR011598 (PROSITE_PROFILES)	F:GO:0046983	F:protein dimerization activity
[INTERPRO, BLASTED, MAPPED, ANNOTATED]	Eg01_t000710	hypothetical protein BHM03_00009162	374	10	0	88.84	1	C:GO:0016021	C:integral component of membrane			IPR039447 (PFAM); PTHR33876 (PANTHER); PTHR33876:SF6 (PANTHER)	no GO terms	no GO terms
[INTERPRO, BLASTED, MAPPED, ANNOTATED]	Eg01_t000720	pre-mRNA-processing factor 17-like isoform X1	608	10	0	95.52	3	P:GO:0000398; F:GO:0005515; C:GO:0071013	P:mRNA splicing, via spliceosome; F:protein binding; C:catalytic step 2 spliceosome			IPR020472 (PRINTS); IPR001680 (SMART); IPR001680 (PFAM); IPR032847 (PANTHER); IPR017986 (PROSITE_PROFILES); IPR001680 (PROSITE_PROFILES); IPR001680 (PROSITE_PROFILES); IPR001680 (PROSITE_PROFILES); IPR001680 (PROSITE_PROFILES)	P:GO:0000398; F:GO:0005515; C:GO:0071013	P:mRNA splicing, via spliceosome; F:protein binding; C:catalytic step 2 spliceosome
[INTERPRO, BLASTED, MAPPED, ANNOTATED]	Eg01_t000730	basic leucine zipper 19	278	10	0	92.74	3	P:GO:0006357; F:GO:0000978; F:GO:0000981	P:regulation of transcription by RNA polymerase II; F:RNA polymerase II cis-regulatory region sequence-specific DNA binding; F:DNA-binding transcription factor activity, RNA polymerase II-specific			IPR004827 (SMART); IPR004827 (PFAM); PTHR23334 (PANTHER); PTHR23334:SF49 (PANTHER); IPR004827 (PROSITE_PROFILES)	P:GO:0006355; F:GO:0003700	P:regulation of transcription, DNA-templated; F:DNA-binding transcription factor activity
[INTERPRO, BLASTED, MAPPED, ANNOTATED]	Eg01_t000740	rac-like GTP-binding protein 5	197	10	6.41585e-141	95.69	15	P:GO:0007015; P:GO:0007163; P:GO:0007264; P:GO:0008360; P:GO:0030865; P:GO:0032956; F:GO:0003924; F:GO:0005525; F:GO:0019901; C:GO:0005634; C:GO:0005856; C:GO:0005886; C:GO:0005938; C:GO:0031410; C:GO:0042995	P:actin filament organization; P:establishment or maintenance of cell polarity; P:small GTPase mediated signal transduction; P:regulation of cell shape; P:cortical cytoskeleton organization; P:regulation of actin cytoskeleton organization; F:GTPase activity; F:GTP binding; F:protein kinase binding; C:nucleus; C:cytoskeleton; C:plasma membrane; C:cell cortex; C:cytoplasmic vesicle; C:cell projecti…	EC:3.6.1	Acting on acid anhydrides	PR00449 (PRINTS); SM00174 (SMART); SM00173 (SMART); SM00175 (SMART); IPR001806 (PFAM); PTHR24072 (PANTHER); PTHR24072:SF299 (PANTHER); IPR003578 (PROSITE_PROFILES)	P:GO:0007264; F:GO:0003924; F:GO:0005525	P:small GTPase mediated signal transduction; F:GTPase activity; F:GTP binding
[INTERPRO, BLASTED, MAPPED, ANNOTATED]	Eg01_t000750	beta-galactosidase 11-like	227	10	4.33008e-13	55.83	2	P:GO:0005975; F:GO:0004553	P:carbohydrate metabolic process; F:hydrolase activity, hydrolyzing O-glycosyl compounds	EC:3	Hydrolases	IPR001944 (PANTHER); PTHR23421:SF52 (PANTHER); PTHR23421:SF52 (PANTHER)	P:GO:0005975; F:GO:0004553	P:carbohydrate metabolic process; F:hydrolase activity, hydrolyzing O-glycosyl compounds
[INTERPRO, BLASTED]	Eg01_t000760	ras and EF-hand domain-containing protein homolog	655	10	0	89.38						PR01217 (PRINTS); IPR006868 (PFAM); IPR006867 (PFAM); PTHR21450:SF23 (PANTHER); PTHR21450 (PANTHER)	no GO terms	no GO terms
[INTERPRO, BLASTED, MAPPED, ANNOTATED]	Eg01_t000770	GATA transcription factor 16	125	10	1.35775e-82	77.85	3	P:GO:0006355; F:GO:0008270; F:GO:0043565	P:regulation of transcription, DNA-templated; F:zinc ion binding; F:sequence-specific DNA binding			IPR000679 (SMART); IPR000679 (PFAM); PTHR47172 (PANTHER); PTHR47172:SF1 (PANTHER); IPR000679 (PROSITE_PROFILES)	P:GO:0006355; F:GO:0008270; F:GO:0043565	P:regulation of transcription, DNA-templated; F:zinc ion binding; F:sequence-specific DNA binding
[INTERPRO, BLASTED, MAPPED, ANNOTATED]	Eg01_t000780	60S ribosomal protein L19-2	208	10	4.53071e-138	95.96	4	P:GO:0006412; F:GO:0003723; F:GO:0003735; C:GO:0022625	P:translation; F:RNA binding; F:structural constituent of ribosome; C:cytosolic large ribosomal subunit			IPR000196 (SMART); IPR000196 (PFAM); PTHR10722:SF17 (PANTHER); IPR039547 (PANTHER)	P:GO:0006412; F:GO:0003723; F:GO:0003735; C:GO:0005840; C:GO:0022625	P:translation; F:RNA binding; F:structural constituent of ribosome; C:ribosome; C:cytosolic large ribosomal subunit
[INTERPRO, BLASTED, MAPPED, ANNOTATED]	Eg01_t000790	60S ribosomal protein L22-2-like	131	10	1.26055e-89	97.01	4	P:GO:0002181; F:GO:0003723; F:GO:0003735; C:GO:0005840	P:cytoplasmic translation; F:RNA binding; F:structural constituent of ribosome; C:ribosome			IPR002671 (PFAM); IPR002671 (PANTHER); PTHR10064:SF19 (PANTHER)	P:GO:0006412; F:GO:0003735; C:GO:0005840	P:translation; F:structural constituent of ribosome; C:ribosome
[INTERPRO, BLASTED, MAPPED, ANNOTATED]	Eg01_t000800	PREDICTED: uncharacterized protein LOC103977266	1244	10	0	86.26	2	F:GO:0005524; F:GO:0016887	F:ATP binding; F:ATP hydrolysis activity			IPR003593 (SMART); IPR041569 (PFAM); IPR003959 (PFAM); PTHR45644:SF29 (PANTHER); PTHR45644 (PANTHER)	F:GO:0005524; F:GO:0016887	F:ATP binding; F:ATP hydrolysis activity
[INTERPRO, BLASTED, MAPPED, ANNOTATED]	Eg01_t000810	REF/SRPP-like protein At3g05500	228	10	1.77263e-156	86.12	1	C:GO:0016021	C:integral component of membrane			IPR008802 (PFAM); PTHR33732:SF3 (PANTHER); IPR008802 (PANTHER)	no GO terms	no GO terms
[INTERPRO, BLASTED, MAPPED, ANNOTATED]	Eg01_t000820	40S ribosomal protein S4-1-like	265	10	0	99.4	5	P:GO:0006412; F:GO:0003735; F:GO:0019843; C:GO:0005840; C:GO:0009536	P:translation; F:structural constituent of ribosome; F:rRNA binding; C:ribosome; C:plastid			IPR002942 (SMART); IPR005824 (SMART); IPR002942 (PFAM); IPR013843 (PFAM); IPR005824 (PFAM); IPR013845 (PFAM); IPR032277 (PFAM); PTHR11581:SF14 (PANTHER); IPR000876 (PANTHER); IPR002942 (PROSITE_PROFILES)	P:GO:0006412; F:GO:0003723; F:GO:0003735; C:GO:0005840	P:translation; F:RNA binding; F:structural constituent of ribosome; C:ribosome
[INTERPRO, BLASTED, MAPPED, ANNOTATED]	Eg01_t000830	eukaryotic translation initiation factor 5B-like	375	10	0	65.93	1	F:GO:0005516	F:calmodulin binding			IPR012417 (PFAM)	F:GO:0005516	F:calmodulin binding
[INTERPRO, NO-BLAST]	Eg01_t000840	---NA---	187									no IPS match	no IPS match	no IPS match
[INTERPRO, BLASTED]	Eg01_t000850	hypothetical protein C4D60_Mb03t00680	84	10	1.32594e-40	81.85						PTHR33181:SF19 (PANTHER); PTHR33181 (PANTHER)	no GO terms	no GO terms
[INTERPRO, BLASTED, MAPPED, ANNOTATED]	Eg01_t000860	putative glucose-6-phosphate 1-epimerase	313	10	0	94.22	4	P:GO:0005975; F:GO:0030246; F:GO:0047938; C:GO:0005737	P:carbohydrate metabolic process; F:carbohydrate binding; F:glucose-6-phosphate 1-epimerase activity; C:cytoplasm	EC:5.1.3.15	Glucose-6-phosphate 1-epimerase	IPR008183 (PFAM); PTHR11122 (PANTHER); PTHR11122:SF43 (PANTHER)	P:GO:0005975; F:GO:0016853	P:carbohydrate metabolic process; F:isomerase activity
[INTERPRO, NO-BLAST]	Eg01_t000870	---NA---	98									no IPS match	no IPS match	no IPS match
[INTERPRO, BLASTED, MAPPED, ANNOTATED]	Eg01_t000880	squamosa promoter-binding-like protein 10 isoform X1	248	10	6.98972e-160	84.83	3	F:GO:0003677; F:GO:0046872; C:GO:0005634	F:DNA binding; F:metal ion binding; C:nucleus			IPR004333 (PFAM); PTHR31251:SF75 (PANTHER); PTHR31251 (PANTHER); IPR004333 (PROSITE_PROFILES)	F:GO:0003677	F:DNA binding
[INTERPRO, BLASTED, MAPPED, ANNOTATED]	Eg01_t000890	(R)-mandelonitrile lyase-like	569	10	0	90.55	2	F:GO:0016614; F:GO:0050660	F:oxidoreductase activity, acting on CH-OH group of donors; F:flavin adenine dinucleotide binding	EC:1.1	Acting on the CH-OH group of donors	IPR007867 (PFAM); IPR000172 (PFAM); PTHR45968 (PANTHER); PTHR45968:SF2 (PANTHER)	P:GO:0055114; F:GO:0016614; F:GO:0050660	P:obsolete oxidation-reduction process; F:oxidoreductase activity, acting on CH-OH group of donors; F:flavin adenine dinucleotide binding
[INTERPRO, BLASTED, MAPPED, ANNOTATED]	Eg01_t000900	ESCRT-related protein CHMP1-like	203	10	5.10328e-146	98.77	2	P:GO:0007034; C:GO:0005768	P:vacuolar transport; C:endosome			IPR005024 (PFAM); PTHR10476:SF36 (PANTHER); PTHR10476 (PANTHER)	P:GO:0007034	P:vacuolar transport
[INTERPRO, BLASTED]	Eg01_t000910	36.4 kDa proline-rich protein-like	239	10	4.99562e-121	78.84						IPR027923 (PFAM); PTHR31731 (PANTHER); PTHR31731:SF1 (PANTHER)	no GO terms	no GO terms
[INTERPRO, BLASTED]	Eg01_t000920	protein SMG7	927	10	0	79.84						IPR018834 (PFAM); IPR019458 (PFAM); PTHR15696 (PANTHER); PTHR15696:SF20 (PANTHER)	no GO terms	no GO terms
[INTERPRO, BLASTED, MAPPED, ANNOTATED]	Eg01_t000930	formamidopyrimidine-DNA glycosylase-like isoform X1	362	10	0	83.89	8	P:GO:0006284; P:GO:0006289; F:GO:0003684; F:GO:0003906; F:GO:0008270; F:GO:0008534; F:GO:0016829; C:GO:0005634	P:base-excision repair; P:nucleotide-excision repair; F:damaged DNA binding; F:DNA-(apurinic or apyrimidinic site) endonuclease activity; F:zinc ion binding; F:oxidized purine nucleobase lesion DNA N-glycosylase activity; F:lyase activity; C:nucleus	EC:3.1; EC:4; EC:3.2.2.23	Acting on ester bonds; Lyases; DNA-formamidopyrimidine glycosylase	IPR015886 (SMART); IPR012319 (SMART); IPR015886 (PFAM); IPR012319 (PFAM); PTHR22993 (PANTHER); PTHR22993:SF25 (PANTHER); IPR012319 (PROSITE_PROFILES)	P:GO:0006284; P:GO:0006289; F:GO:0003684; F:GO:0003906; F:GO:0008270; F:GO:0016799	P:base-excision repair; P:nucleotide-excision repair; F:damaged DNA binding; F:DNA-(apurinic or apyrimidinic site) endonuclease activity; F:zinc ion binding; F:hydrolase activity, hydrolyzing N-glycosyl compounds
[INTERPRO, BLASTED, MAPPED, ANNOTATED]	Eg01_t000940	flowering time control protein FCA	755	10	0	74.85	4	P:GO:0048026; F:GO:0003723; F:GO:0005515; C:GO:0005681	P:positive regulation of mRNA splicing, via spliceosome; F:RNA binding; F:protein binding; C:spliceosomal complex			IPR000504 (SMART); IPR001202 (SMART); IPR000504 (PFAM); IPR001202 (PFAM); PTHR15241 (PANTHER); PTHR15241:SF259 (PANTHER); IPR001202 (PROSITE_PROFILES); IPR000504 (PROSITE_PROFILES); IPR000504 (PROSITE_PROFILES)	F:GO:0003676; F:GO:0005515	F:nucleic acid binding; F:protein binding
[INTERPRO, BLASTED, MAPPED, ANNOTATED]	Eg01_t000950	heat shock protein STI1-like	672	10	0	94.22	2	F:GO:0003723; F:GO:0005515	F:RNA binding; F:protein binding			IPR019734 (SMART); IPR000270 (SMART); IPR000270 (PFAM); PTHR46183 (PANTHER); PTHR46183:SF4 (PANTHER); IPR013026 (PROSITE_PROFILES); IPR019734 (PROSITE_PROFILES); IPR000270 (PROSITE_PROFILES); IPR019734 (PROSITE_PROFILES); IPR019734 (PROSITE_PROFILES)	F:GO:0005515	F:protein binding
[INTERPRO, BLASTED, MAPPED, ANNOTATED]	Eg01_t000960	probable sodium-coupled neutral amino acid transporter 6	80	10	1.30162e-49	86.26	2	P:GO:0006865; C:GO:0016021	P:amino acid transport; C:integral component of membrane			no IPS match	no IPS match	no IPS match
[INTERPRO, BLASTED, MAPPED, ANNOTATED]	Eg01_t000970	amino acid transporter AVT6E-like	161	10	3.13571e-96	91.89	5	P:GO:0003333; P:GO:0009734; F:GO:0015171; F:GO:0015293; C:GO:0016021	P:amino acid transmembrane transport; P:auxin-activated signaling pathway; F:amino acid transmembrane transporter activity; F:symporter activity; C:integral component of membrane	EC:7	Translocases	IPR013057 (PFAM); PTHR22950:SF515 (PANTHER); PTHR22950 (PANTHER)	no GO terms	no GO terms
[INTERPRO, BLASTED]	Eg01_t000980	putative DNA ligase	141	10	4.85317e-95	73.94						PTHR33168:SF41 (PANTHER); PTHR33168 (PANTHER)	no GO terms	no GO terms
[INTERPRO, BLASTED, MAPPED, ANNOTATED]	Eg01_t000990	probable serine/threonine-protein kinase DDB_G0267686	1252	10	0	87.12	4	P:GO:0006468; F:GO:0004674; F:GO:0005515; F:GO:0005524	P:protein phosphorylation; F:protein serine/threonine kinase activity; F:protein binding; F:ATP binding	EC:2.7.1	Transferring phosphorus-containing groups	IPR001245 (PRINTS); IPR000270 (SMART); IPR000719 (SMART); IPR001245 (PFAM); IPR000270 (PFAM); PTHR23257:SF797 (PANTHER); PTHR23257 (PANTHER); IPR000719 (PROSITE_PROFILES)	P:GO:0006468; F:GO:0004672; F:GO:0005515; F:GO:0005524	P:protein phosphorylation; F:protein kinase activity; F:protein binding; F:ATP binding
[INTERPRO, BLASTED, MAPPED, ANNOTATED]	Eg01_t001000	chaperone protein dnaJ A7A, chloroplastic	455	10	0	88.52	6	P:GO:0006457; P:GO:0009408; F:GO:0005524; F:GO:0031072; F:GO:0046872; F:GO:0051082	P:protein folding; P:response to heat; F:ATP binding; F:heat shock protein binding; F:metal ion binding; F:unfolded protein binding			IPR001623 (PRINTS); IPR001623 (SMART); IPR001305 (PFAM); IPR002939 (PFAM); IPR001623 (PFAM); PTHR43096 (PANTHER); PTHR43096:SF42 (PANTHER); IPR001623 (PROSITE_PROFILES); IPR001305 (PROSITE_PROFILES)	F:GO:0031072; F:GO:0051082	F:heat shock protein binding; F:unfolded protein binding
[INTERPRO, NO-BLAST]	Eg01_t001010	---NA---	66									no IPS match	no IPS match	no IPS match
[INTERPRO, BLASTED, MAPPED, ANNOTATED]	Eg01_t001020	60S ribosomal protein L39	51	10	5.65067e-30	99.6	5	P:GO:0006412; F:GO:0003735; F:GO:0016765; C:GO:0016021; C:GO:0022625	P:translation; F:structural constituent of ribosome; F:transferase activity, transferring alkyl or aryl (other than methyl) groups; C:integral component of membrane; C:cytosolic large ribosomal subunit	EC:2.5.1	Transferring alkyl or aryl groups, other than methyl groups	IPR000077 (PFAM); PTHR19970:SF21 (PANTHER); IPR000077 (PANTHER)	P:GO:0006412; F:GO:0003735; C:GO:0005840	P:translation; F:structural constituent of ribosome; C:ribosome
[INTERPRO, BLASTED, MAPPED, ANNOTATED]	Eg01_t001030	lysosomal Pro-X carboxypeptidase	507	10	0	90.42	3	P:GO:0006508; F:GO:0004180; F:GO:0008236	P:proteolysis; F:carboxypeptidase activity; F:serine-type peptidase activity	EC:3.4	Acting on peptide bonds (peptidases)	IPR008758 (PFAM); PTHR11010:SF31 (PANTHER); PTHR11010 (PANTHER)	P:GO:0006508; F:GO:0008236	P:proteolysis; F:serine-type peptidase activity
[INTERPRO, BLASTED]	Eg01_t001040	unnamed protein product	171	1	4.78512e-19	95.35						no IPS match	no IPS match	no IPS match
[INTERPRO, NO-BLAST]	Eg01_t001050	---NA---	91									no IPS match	no IPS match	no IPS match
[INTERPRO, BLASTED, MAPPED, ANNOTATED]	Eg01_t001060	probable LRR receptor-like serine/threonine-protein kinase At2g24230	798	10	0	89.65	5	P:GO:0006468; F:GO:0004672; F:GO:0005515; F:GO:0005524; C:GO:0016021	P:protein phosphorylation; F:protein kinase activity; F:protein binding; F:ATP binding; C:integral component of membrane	EC:2.7.1	Transferring phosphorus-containing groups	PR00019 (PRINTS); IPR003591 (SMART); IPR001611 (PFAM); IPR001245 (PFAM); IPR001611 (PFAM); IPR001611 (PFAM); PTHR27008 (PANTHER); PTHR27008:SF177 (PANTHER); PTHR27008 (PANTHER); PTHR27008:SF177 (PANTHER); IPR001611 (PROSITE_PROFILES); IPR001611 (PROSITE_PROFILES); IPR001611 (PROSITE_PROFILES); IPR000719 (PROSITE_PROFILES); IPR001611 (PROSITE_PROFILES); IPR001611 (PROSITE_PROFILES); IPR001611 (PRO…	P:GO:0006468; F:GO:0004672; F:GO:0005515; F:GO:0005524	P:protein phosphorylation; F:protein kinase activity; F:protein binding; F:ATP binding
[INTERPRO, NO-BLAST]	Eg01_t001070	---NA---	69									no IPS match	no IPS match	no IPS match
[INTERPRO, BLASTED, MAPPED, ANNOTATED]	Eg01_t001080	protein ECERIFERUM 3-like	617	10	0	88.24	4	P:GO:0008610; F:GO:0005506; F:GO:0016491; C:GO:0016021	P:lipid biosynthetic process; F:iron ion binding; F:oxidoreductase activity; C:integral component of membrane	EC:1	Oxidoreductases	IPR021940 (PFAM); IPR006694 (PFAM); PTHR11863:SF158 (PANTHER); PTHR11863 (PANTHER)	P:GO:0008610; P:GO:0055114; F:GO:0005506; F:GO:0016491	P:lipid biosynthetic process; P:obsolete oxidation-reduction process; F:iron ion binding; F:oxidoreductase activity
[INTERPRO, BLASTED, MAPPED, ANNOTATED]	Eg01_t001090	polyadenylate-binding protein 2-like	591	10	0	79	6	F:GO:0003730; F:GO:0008143; F:GO:0008266; C:GO:0005634; C:GO:0005829; C:GO:1990904	F:mRNA 3'-UTR binding; F:poly(A) binding; F:poly(U) RNA binding; C:nucleus; C:cytosol; C:ribonucleoprotein complex			IPR003954 (SMART); IPR000504 (SMART); IPR002004 (SMART); IPR002004 (PFAM); IPR000504 (PFAM); PTHR24012:SF783 (PANTHER); PTHR24012 (PANTHER); PTHR24012:SF783 (PANTHER); IPR000504 (PROSITE_PROFILES); IPR002004 (PROSITE_PROFILES); IPR000504 (PROSITE_PROFILES); IPR000504 (PROSITE_PROFILES); IPR000504 (PROSITE_PROFILES)	F:GO:0003676; F:GO:0003723	F:nucleic acid binding; F:RNA binding
[INTERPRO, BLASTED, MAPPED, ANNOTATED]	Eg01_t001100	cyclin-D3-2-like isoform X2	134	10	8.9175e-68	83.83	7	P:GO:0000079; P:GO:0044772; P:GO:0051301; F:GO:0016538; C:GO:0000307; C:GO:0005634; C:GO:0005737	P:regulation of cyclin-dependent protein serine/threonine kinase activity; P:mitotic cell cycle phase transition; P:cell division; F:cyclin-dependent protein serine/threonine kinase regulator activity; C:cyclin-dependent protein kinase holoenzyme complex; C:nucleus; C:cytoplasm	EC:2.7.1	Transferring phosphorus-containing groups	IPR006671 (PFAM); PTHR10177:SF384 (PANTHER); IPR039361 (PANTHER)	no GO terms	no GO terms
[INTERPRO, BLASTED, MAPPED, ANNOTATED]	Eg01_t001110	upstream activation factor subunit spp27	103	10	7.8478e-70	91.51	2	F:GO:0005515; C:GO:0005634	F:protein binding; C:nucleus			IPR019835 (SMART); IPR003121 (PFAM); PTHR13844 (PANTHER); PTHR13844:SF45 (PANTHER)	F:GO:0005515	F:protein binding
[INTERPRO, BLASTED, MAPPED, ANNOTATED]	Eg01_t001120	tropinone reductase-like 3	252	10	1.06845e-180	93.29	1	F:GO:0016491	F:oxidoreductase activity	EC:1	Oxidoreductases	IPR002347 (PRINTS); IPR002347 (PRINTS); PF13561 (PFAM); PTHR43943:SF9 (PANTHER); PTHR43943 (PANTHER)	P:GO:0055114	P:obsolete oxidation-reduction process
[INTERPRO, BLASTED, MAPPED, ANNOTATED]	Eg01_t001130	EH domain-containing protein 1-like	543	10	0	93.94	7	P:GO:0006897; P:GO:0016197; F:GO:0005509; F:GO:0005515; F:GO:0005525; C:GO:0005886; C:GO:0043231	P:endocytosis; P:endosomal transport; F:calcium ion binding; F:protein binding; F:GTP binding; C:plasma membrane; C:intracellular membrane-bounded organelle			IPR000261 (SMART); IPR002048 (SMART); IPR031692 (PFAM); IPR000261 (PFAM); IPR006073 (PFAM); IPR040990 (PFAM); PTHR11216:SF135 (PANTHER); PTHR11216 (PANTHER); IPR030381 (PROSITE_PROFILES); IPR002048 (PROSITE_PROFILES); IPR002048 (PROSITE_PROFILES); IPR000261 (PROSITE_PROFILES)	F:GO:0005509; F:GO:0005515; F:GO:0005525	F:calcium ion binding; F:protein binding; F:GTP binding
[INTERPRO, BLASTED]	Eg01_t001140	putative pentatricopeptide repeat-containing protein, chloroplastic	105	10	5.14545e-31	76.77						no IPS match	no IPS match	no IPS match
[INTERPRO, BLASTED, MAPPED, ANNOTATED]	Eg01_t001150	ABC transporter G family member 41-like	1456	10	0	90.16	4	P:GO:0055085; F:GO:0005524; F:GO:0140359; C:GO:0016021	P:transmembrane transport; F:ATP binding; F:ABC-type transporter activity; C:integral component of membrane	EC:7	Translocases	IPR003593 (SMART); IPR003439 (PFAM); IPR043926 (PFAM); IPR029481 (PFAM); IPR003439 (PFAM); IPR013525 (PFAM); IPR013581 (PFAM); PTHR19241:SF586 (PANTHER); PTHR19241 (PANTHER); IPR003439 (PROSITE_PROFILES); IPR003439 (PROSITE_PROFILES)	F:GO:0005524; F:GO:0042626; C:GO:0016020	F:ATP binding; F:ATPase-coupled transmembrane transporter activity; C:membrane
[INTERPRO, BLASTED, MAPPED, ANNOTATED]	Eg01_t001160	pto-interacting protein 1	358	10	0	85.06	3	P:GO:0006468; F:GO:0004674; F:GO:0005524	P:protein phosphorylation; F:protein serine/threonine kinase activity; F:ATP binding	EC:2.7.1	Transferring phosphorus-containing groups	IPR001245 (PFAM); PTHR27001 (PANTHER); PTHR27001:SF56 (PANTHER); IPR000719 (PROSITE_PROFILES)	P:GO:0006468; F:GO:0004672; F:GO:0005524	P:protein phosphorylation; F:protein kinase activity; F:ATP binding
[INTERPRO, BLASTED, MAPPED, ANNOTATED]	Eg01_t001170	dynamin-2B-like isoform X2	921	10	0	94.5	6	F:GO:0003924; F:GO:0005525; F:GO:0008017; C:GO:0005737; C:GO:0005874; C:GO:0016020	F:GTPase activity; F:GTP binding; F:microtubule binding; C:cytoplasm; C:microtubule; C:membrane	EC:3.6.1	Acting on acid anhydrides	IPR022812 (PRINTS); IPR003130 (SMART); IPR001849 (SMART); IPR001401 (SMART); IPR000375 (PFAM); IPR022812 (PFAM); IPR003130 (PFAM); IPR001849 (PFAM); PTHR11566:SF162 (PANTHER); IPR022812 (PANTHER); IPR030381 (PROSITE_PROFILES); IPR020850 (PROSITE_PROFILES); IPR001849 (PROSITE_PROFILES)	F:GO:0003924; F:GO:0005525	F:GTPase activity; F:GTP binding
[INTERPRO, BLASTED, MAPPED, ANNOTATED]	Eg01_t001180	probable tyrosine-protein phosphatase At1g05000	134	10	6.26584e-49	81.35	3	P:GO:0035335; F:GO:0004725; F:GO:0008138	P:peptidyl-tyrosine dephosphorylation; F:protein tyrosine phosphatase activity; F:protein tyrosine/serine/threonine phosphatase activity	EC:3.1.3.48	Protein-tyrosine-phosphatase	IPR020428 (PRINTS); IPR004861 (PFAM); PTHR31126 (PANTHER); PTHR31126:SF50 (PANTHER)	F:GO:0016791	F:phosphatase activity
[INTERPRO, BLASTED, ANNOTATED]	Eg01_t001190	hypothetical protein GW17_00038057	707	10	0	93.55	1	F:GO:0005515	F:protein binding			IPR000225 (SMART); IPR000225 (PFAM); PTHR46043:SF2 (PANTHER); PTHR46043 (PANTHER); IPR000225 (PROSITE_PROFILES); IPR000225 (PROSITE_PROFILES)	F:GO:0005515	F:protein binding
[INTERPRO, BLASTED, MAPPED, ANNOTATED]	Eg01_t001200	hypothetical protein BHM03_00038437	128	6	3.21249e-35	87.69	1	C:GO:0016021	C:integral component of membrane			no IPS match	no IPS match	no IPS match
[INTERPRO, BLASTED, MAPPED, ANNOTATED]	Eg01_t001210	phenylpropanoylacetyl-CoA synthase-like	390	10	0	97.15	2	P:GO:0009058; F:GO:0016747	P:biosynthetic process; F:acyltransferase activity, transferring groups other than amino-acyl groups	EC:2.3.1	Acyltransferases	IPR012328 (PFAM); IPR001099 (PFAM); IPR011141 (PANTHER); PTHR11877:SF54 (PANTHER)	P:GO:0009058; F:GO:0016747	P:biosynthetic process; F:acyltransferase activity, transferring groups other than amino-acyl groups
[INTERPRO, BLASTED, MAPPED, ANNOTATED]	Eg01_t001220	jasmonate O-methyltransferase-like	377	10	0	70.69	2	P:GO:0032259; F:GO:0008757	P:methylation; F:S-adenosylmethionine-dependent methyltransferase activity	EC:2.1.1	Transferring one-carbon groups	IPR005299 (PFAM); PTHR31009:SF49 (PANTHER); IPR005299 (PANTHER)	F:GO:0008168	F:methyltransferase activity
[INTERPRO, BLASTED, MAPPED, ANNOTATED]	Eg01_t001230	40S ribosomal protein S23	136	10	4.5204e-94	99.78	4	P:GO:0006412; F:GO:0003735; C:GO:0016021; C:GO:0022627	P:translation; F:structural constituent of ribosome; C:integral component of membrane; C:cytosolic small ribosomal subunit			IPR006032 (PFAM); PTHR11652:SF42 (PANTHER); IPR006032 (PANTHER)	P:GO:0006412; F:GO:0003735; C:GO:0005840	P:translation; F:structural constituent of ribosome; C:ribosome
[INTERPRO, BLASTED, MAPPED, ANNOTATED]	Eg01_t001240	uncharacterized sugar kinase slr0537	373	10	0	87.64	2	P:GO:0016310; F:GO:0016301	P:phosphorylation; F:kinase activity	EC:2.7	Transferring phosphorus-containing groups	IPR011611 (PFAM); PTHR43320 (PANTHER); PTHR43320:SF1 (PANTHER)	no GO terms	no GO terms
[INTERPRO, BLASTED, MAPPED, ANNOTATED]	Eg01_t001250	hypothetical protein BHM03_00023357	90	10	9.57785e-54	80.29	1	C:GO:0016021	C:integral component of membrane			PTHR38396 (PANTHER)	no GO terms	no GO terms
[INTERPRO, BLASTED]	Eg01_t001260	proteoglycan 4-like	431	10	0	79.3						PTHR33472 (PANTHER); PTHR33472:SF12 (PANTHER)	no GO terms	no GO terms
[INTERPRO, BLASTED, MAPPED, ANNOTATED]	Eg01_t001270	40S ribosomal protein S23	142	10	5.4823e-99	99.93	3	P:GO:0006412; F:GO:0003735; C:GO:0022627	P:translation; F:structural constituent of ribosome; C:cytosolic small ribosomal subunit			IPR006032 (PFAM); PTHR11652:SF42 (PANTHER); IPR006032 (PANTHER)	P:GO:0006412; F:GO:0003735; C:GO:0005840	P:translation; F:structural constituent of ribosome; C:ribosome
[INTERPRO, BLASTED, MAPPED, ANNOTATED]	Eg01_t001280	RING-box protein 1a	116	10	9.87583e-83	98.05	10	P:GO:0006511; P:GO:0016310; P:GO:0016567; F:GO:0005524; F:GO:0008270; F:GO:0016301; F:GO:0061630; F:GO:0097602; C:GO:0005634; C:GO:0031461	P:ubiquitin-dependent protein catabolic process; P:phosphorylation; P:protein ubiquitination; F:ATP binding; F:zinc ion binding; F:kinase activity; F:ubiquitin protein ligase activity; F:cullin family protein binding; C:nucleus; C:cullin-RING ubiquitin ligase complex	EC:2.7	Transferring phosphorus-containing groups	IPR024766 (PFAM); PTHR11210:SF48 (PANTHER); PTHR11210 (PANTHER); IPR001841 (PROSITE_PROFILES)	F:GO:0008270	F:zinc ion binding
[INTERPRO, BLASTED]	Eg01_t001290	hypothetical protein BHM03_00042358	268	10	3.37901e-158	77.44						IPR012442 (PFAM); PTHR33095:SF54 (PANTHER); PTHR33095 (PANTHER)	no GO terms	no GO terms
[INTERPRO, BLASTED, MAPPED, ANNOTATED]	Eg01_t001300	formate dehydrogenase, mitochondrial	379	10	0	96.1	7	P:GO:0042183; F:GO:0008863; F:GO:0016616; F:GO:0051287; C:GO:0005739; C:GO:0009326; C:GO:0009507	P:formate catabolic process; F:formate dehydrogenase (NAD+) activity; F:oxidoreductase activity, acting on the CH-OH group of donors, NAD or NADP as acceptor; F:NAD binding; C:mitochondrion; C:formate dehydrogenase complex; C:chloroplast	EC:1.1.1; EC:1.17.1.9; EC:1.2.1	Acting on the CH-OH group of donors; Formate dehydrogenase; Acting on the aldehyde or oxo group of donors	IPR006140 (PFAM); IPR006139 (PFAM); PTHR42938:SF26 (PANTHER); PTHR42938 (PANTHER)	P:GO:0055114; F:GO:0016616; F:GO:0051287	P:obsolete oxidation-reduction process; F:oxidoreductase activity, acting on the CH-OH group of donors, NAD or NADP as acceptor; F:NAD binding
[INTERPRO, BLASTED]	Eg01_t001310	hypothetical protein B296_00030769	137	10	4.43591e-95	96.93						PTHR31472:SF9 (PANTHER); PTHR31472 (PANTHER)	no GO terms	no GO terms
[INTERPRO, BLASTED, MAPPED, ANNOTATED]	Eg01_t001320	39S ribosomal protein L41-A, mitochondrial	103	10	1.76042e-59	89.2	2	C:GO:0005739; C:GO:0005840	C:mitochondrion; C:ribosome			IPR019189 (PFAM); IPR019189 (PANTHER)	no GO terms	no GO terms
[INTERPRO, BLASTED, MAPPED, ANNOTATED]	Eg01_t001330	probable isoprenylcysteine alpha-carbonyl methylesterase ICMEL1 isoform X1	436	10	0	87.46	2	F:GO:0016787; C:GO:0016021	F:hydrolase activity; C:integral component of membrane	EC:3	Hydrolases	IPR002018 (PFAM); PTHR23024:SF377 (PANTHER); PTHR23024 (PANTHER)	no GO terms	no GO terms
[INTERPRO, BLASTED, MAPPED, ANNOTATED]	Eg01_t001340	protein MIZU-KUSSEI 1-like	278	10	2.89635e-172	89.85	1	P:GO:0010274	P:hydrotropism			IPR006460 (PFAM); PTHR31696:SF14 (PANTHER); IPR006460 (PANTHER)	P:GO:0010274	P:hydrotropism
[INTERPRO, NO-BLAST]	Eg01_t001350	---NA---	87									no IPS match	no IPS match	no IPS match
[INTERPRO, BLASTED, MAPPED, ANNOTATED]	Eg01_t001360	hypothetical protein C4D60_Mb03t01120	551	10	0	91.96	3	F:GO:0016757; C:GO:0005794; C:GO:0016021	F:glycosyltransferase activity; C:Golgi apparatus; C:integral component of membrane	EC:2.4	Glycosyltransferases	IPR007657 (PFAM); PTHR20961:SF113 (PANTHER); IPR007657 (PANTHER)	F:GO:0016757	F:glycosyltransferase activity
[INTERPRO, BLASTED, MAPPED, ANNOTATED]	Eg01_t001370	PREDICTED: uncharacterized protein LOC103977219 isoform X2	270	10	0	87.46	4	P:GO:0016567; F:GO:0004842; F:GO:0008270; C:GO:0016021	P:protein ubiquitination; F:ubiquitin-protein transferase activity; F:zinc ion binding; C:integral component of membrane	EC:2	Transferases	IPR011016 (SMART); IPR022143 (PFAM); IPR011016 (PFAM); PTHR23012:SF172 (PANTHER); IPR033275 (PANTHER); IPR011016 (PROSITE_PROFILES)	F:GO:0008270	F:zinc ion binding
[INTERPRO, BLASTED, MAPPED, ANNOTATED]	Eg01_t001380	heavy metal-associated isoprenylated plant protein 3-like	373	10	0	79.89	2	P:GO:0030001; F:GO:0046872	P:metal ion transport; F:metal ion binding			IPR006121 (PFAM); PTHR45868:SF19 (PANTHER); PTHR45868 (PANTHER); IPR006121 (PROSITE_PROFILES)	P:GO:0030001; F:GO:0046872	P:metal ion transport; F:metal ion binding
[INTERPRO, NO-BLAST]	Eg01_t001390	---NA---	105									no IPS match	no IPS match	no IPS match
[INTERPRO, BLASTED, MAPPED, ANNOTATED]	Eg01_t001400	multicopper oxidase LPR1-like	578	10	0	90.23	2	F:GO:0005507; F:GO:0016491	F:copper ion binding; F:oxidoreductase activity	EC:1	Oxidoreductases	IPR001117 (PFAM); IPR011706 (PFAM); PTHR11709:SF254 (PANTHER); PTHR11709 (PANTHER)	P:GO:0055114; F:GO:0005507; F:GO:0016491	P:obsolete oxidation-reduction process; F:copper ion binding; F:oxidoreductase activity
[INTERPRO, BLASTED, MAPPED, ANNOTATED]	Eg01_t001410	pathogenesis-related genes transcriptional activator PTI6-like	295	10	0	79.42	4	P:GO:0006355; F:GO:0003677; F:GO:0003700; C:GO:0005634	P:regulation of transcription, DNA-templated; F:DNA binding; F:DNA-binding transcription factor activity; C:nucleus			IPR001471 (PRINTS); IPR001471 (SMART); IPR001471 (PFAM); PTHR31194:SF71 (PANTHER); PTHR31194 (PANTHER); IPR001471 (PROSITE_PROFILES)	P:GO:0006355; F:GO:0003700	P:regulation of transcription, DNA-templated; F:DNA-binding transcription factor activity
[INTERPRO, BLASTED, MAPPED, ANNOTATED]	Eg01_t001420	hypothetical protein BHM03_00034435	173	3	1.69083e-12	75.18	1	C:GO:0016020	C:membrane			no IPS match	no IPS match	no IPS match
[INTERPRO, BLASTED]	Eg01_t001430	hypothetical protein GW17_00044245	184	10	2.11576e-95	74.11						PTHR34539 (PANTHER)	no GO terms	no GO terms
[INTERPRO, BLASTED]	Eg01_t001440	hypothetical protein BHE74_00038643	104	3	5.0425e-28	81.34						no IPS match	no IPS match	no IPS match
[INTERPRO, BLASTED]	Eg01_t001450	PREDICTED: uncharacterized protein LOC103977395	543	10	0	85.1						IPR012870 (PFAM); PTHR46702 (PANTHER); PTHR46702:SF2 (PANTHER)	no GO terms	no GO terms
[INTERPRO, BLASTED]	Eg01_t001460	zinc finger protein STAMENLESS 1-like	126	10	1.64274e-53	64.16						no IPS match	no IPS match	no IPS match
[INTERPRO, NO-BLAST]	Eg01_t001470	---NA---	87									no IPS match	no IPS match	no IPS match
[INTERPRO, BLASTED]	Eg01_t001480	pentatricopeptide repeat-containing protein At1g09820	616	10	0	89.41						IPR002885 (PFAM); IPR002885 (PFAM); IPR002885 (PFAM); PTHR46128 (PANTHER); IPR002885 (PROSITE_PROFILES); IPR002885 (PROSITE_PROFILES); IPR002885 (PROSITE_PROFILES); IPR002885 (PROSITE_PROFILES); IPR002885 (PROSITE_PROFILES); IPR002885 (PROSITE_PROFILES); IPR002885 (PROSITE_PROFILES); IPR002885 (PROSITE_PROFILES); IPR002885 (PROSITE_PROFILES); IPR002885 (PROSITE_PROFILES); IPR002885 (PROSITE_PROFI…	no GO terms	no GO terms
[INTERPRO, BLASTED, MAPPED, ANNOTATED]	Eg01_t001490	myb-related protein 305-like	277	10	0	83.26	4	P:GO:0006355; F:GO:0003700; F:GO:0043565; C:GO:0005634	P:regulation of transcription, DNA-templated; F:DNA-binding transcription factor activity; F:sequence-specific DNA binding; C:nucleus			IPR001005 (SMART); IPR001005 (PFAM); PTHR45675 (PANTHER); PTHR45675:SF42 (PANTHER); IPR017930 (PROSITE_PROFILES); IPR017930 (PROSITE_PROFILES)	no GO terms	no GO terms
[INTERPRO, BLASTED]	Eg01_t001500	PREDICTED: uncharacterized protein LOC103977392	241	10	7.75489e-114	69.81						PTHR31722 (PANTHER); PTHR31722:SF33 (PANTHER)	no GO terms	no GO terms
[INTERPRO, BLASTED]	Eg01_t001510	PREDICTED: uncharacterized protein LOC103977210	250	10	3.29466e-122	80.43						IPR012438 (PFAM); PTHR33130 (PANTHER); PTHR33130:SF30 (PANTHER)	no GO terms	no GO terms
[INTERPRO, BLASTED, MAPPED, ANNOTATED]	Eg01_t001520	DEAD-box ATP-dependent RNA helicase 21-like	715	10	0	94.78	4	F:GO:0003723; F:GO:0003724; F:GO:0005524; F:GO:0016787	F:RNA binding; F:RNA helicase activity; F:ATP binding; F:hydrolase activity	EC:3.6.4.13	RNA helicase	IPR001650 (SMART); IPR014001 (SMART); IPR001650 (PFAM); IPR011545 (PFAM); PTHR24031 (PANTHER); PTHR24031:SF616 (PANTHER); PTHR24031:SF616 (PANTHER); PTHR24031 (PANTHER); IPR014001 (PROSITE_PROFILES); IPR014014 (PROSITE_PROFILES); IPR001650 (PROSITE_PROFILES)	F:GO:0003676; F:GO:0004386; F:GO:0005524	F:nucleic acid binding; F:helicase activity; F:ATP binding
[INTERPRO, BLASTED, MAPPED, ANNOTATED]	Eg01_t001530	senescence-associated protein OSA15, chloroplastic	442	10	0	86.55	3	P:GO:0010150; F:GO:0005524; C:GO:0016020	P:leaf senescence; F:ATP binding; C:membrane			PTHR36725 (PANTHER)	no GO terms	no GO terms
[INTERPRO, BLASTED, MAPPED, ANNOTATED]	Eg01_t001540	protein SUPPRESSOR OF K(+) TRANSPORT GROWTH DEFECT 1	433	10	0	97.25	3	F:GO:0005524; F:GO:0016887; C:GO:0016020	F:ATP binding; F:ATP hydrolysis activity; C:membrane			IPR003593 (SMART); IPR007330 (SMART); IPR003959 (PFAM); IPR015415 (PFAM); IPR007330 (PFAM); PTHR23074 (PANTHER); PTHR23074:SF142 (PANTHER)	F:GO:0005524; F:GO:0016887	F:ATP binding; F:ATP hydrolysis activity
[INTERPRO, BLASTED, MAPPED, ANNOTATED]	Eg01_t001550	60S ribosomal protein L26-2-like	153	10	1.05244e-104	98.71	5	P:GO:0002181; P:GO:0042273; F:GO:0003723; F:GO:0003735; C:GO:0022625	P:cytoplasmic translation; P:ribosomal large subunit biogenesis; F:RNA binding; F:structural constituent of ribosome; C:cytosolic large ribosomal subunit			IPR005824 (SMART); IPR005756 (PFAM); IPR005824 (PFAM); IPR005756 (PANTHER); PTHR11143:SF15 (PANTHER)	P:GO:0006412; F:GO:0003735; C:GO:0015934	P:translation; F:structural constituent of ribosome; C:large ribosomal subunit
[INTERPRO, BLASTED, MAPPED, ANNOTATED]	Eg01_t001560	lipid phosphate phosphatase 2	106	10	1.13468e-45	78.08	5	P:GO:0006644; P:GO:0016311; F:GO:0008195; F:GO:0042577; C:GO:0016021	P:phospholipid metabolic process; P:dephosphorylation; F:phosphatidate phosphatase activity; F:lipid phosphatase activity; C:integral component of membrane	EC:3.1.3.4	Phosphatidate phosphatase	PTHR10165:SF162 (PANTHER); IPR043216 (PANTHER)	P:GO:0006644; F:GO:0008195	P:phospholipid metabolic process; F:phosphatidate phosphatase activity
[INTERPRO, BLASTED, MAPPED, ANNOTATED]	Eg01_t001570	lipid phosphate phosphatase 2	147	10	1.12543e-97	93.17	5	P:GO:0006644; P:GO:0016311; F:GO:0008195; F:GO:0042577; C:GO:0016021	P:phospholipid metabolic process; P:dephosphorylation; F:phosphatidate phosphatase activity; F:lipid phosphatase activity; C:integral component of membrane	EC:3.1.3.4	Phosphatidate phosphatase	IPR000326 (PFAM); PTHR10165:SF160 (PANTHER); IPR043216 (PANTHER)	P:GO:0006644; F:GO:0008195	P:phospholipid metabolic process; F:phosphatidate phosphatase activity
[INTERPRO, BLASTED, MAPPED, ANNOTATED]	Eg01_t001580	LEAF RUST 10 DISEASE-RESISTANCE LOCUS RECEPTOR-LIKE PROTEIN KINASE-like 2.4	610	10	0	72.94	4	P:GO:0006468; F:GO:0004674; F:GO:0005524; F:GO:0030247	P:protein phosphorylation; F:protein serine/threonine kinase activity; F:ATP binding; F:polysaccharide binding	EC:2.7.1	Transferring phosphorus-containing groups	IPR000719 (SMART); IPR000719 (PFAM); IPR025287 (PFAM); PTHR27009:SF128 (PANTHER); PTHR27009 (PANTHER); IPR000719 (PROSITE_PROFILES)	P:GO:0006468; F:GO:0004672; F:GO:0005524; F:GO:0030247	P:protein phosphorylation; F:protein kinase activity; F:ATP binding; F:polysaccharide binding
[INTERPRO, BLASTED, MAPPED, ANNOTATED]	Eg01_t001590	LEAF RUST 10 DISEASE-RESISTANCE LOCUS RECEPTOR-LIKE PROTEIN KINASE-like 1.2	656	10	0	82.55	5	P:GO:0006468; F:GO:0004674; F:GO:0005524; F:GO:0030247; C:GO:0016021	P:protein phosphorylation; F:protein serine/threonine kinase activity; F:ATP binding; F:polysaccharide binding; C:integral component of membrane	EC:2.7.1	Transferring phosphorus-containing groups	IPR000719 (SMART); IPR032872 (PFAM); IPR025287 (PFAM); IPR000719 (PFAM); PTHR46008 (PANTHER); IPR000719 (PROSITE_PROFILES)	P:GO:0006468; F:GO:0004672; F:GO:0005524; F:GO:0030247	P:protein phosphorylation; F:protein kinase activity; F:ATP binding; F:polysaccharide binding
[INTERPRO, BLASTED, MAPPED, ANNOTATED]	Eg01_t001600	delta(7)-sterol-C5(6)-desaturase-like isoform X1	275	10	0	93.21	5	P:GO:0016126; F:GO:0000248; F:GO:0005506; C:GO:0005789; C:GO:0016021	P:sterol biosynthetic process; F:C-5 sterol desaturase activity; F:iron ion binding; C:endoplasmic reticulum membrane; C:integral component of membrane	EC:1.14.19	Acting on paired donors, with incorporation or reduction of molecular oxygen. The oxygen incorporated need not be derived from O(2)	IPR006694 (PFAM); PTHR11863 (PANTHER); PTHR11863:SF160 (PANTHER)	P:GO:0008610; P:GO:0055114; F:GO:0005506; F:GO:0016491	P:lipid biosynthetic process; P:obsolete oxidation-reduction process; F:iron ion binding; F:oxidoreductase activity
[INTERPRO, BLASTED, MAPPED, ANNOTATED]	Eg01_t001610	serine/threonine-protein kinase MPS1-like isoform X2	747	10	0	82.65	10	P:GO:0007094; P:GO:0018105; P:GO:0033316; P:GO:0034501; F:GO:0004674; F:GO:0004712; F:GO:0005524; C:GO:0000776; C:GO:0005634; C:GO:0005819	P:mitotic spindle assembly checkpoint signaling; P:peptidyl-serine phosphorylation; P:meiotic spindle assembly checkpoint signaling; P:protein localization to kinetochore; F:protein serine/threonine kinase activity; F:protein serine/threonine/tyrosine kinase activity; F:ATP binding; C:kinetochore; C:nucleus; C:spindle	EC:2.7.12.1	Dual-specificity kinase	IPR000719 (SMART); IPR000719 (PFAM); PTHR22974:SF24 (PANTHER); PTHR22974 (PANTHER); IPR000719 (PROSITE_PROFILES)	P:GO:0006468; F:GO:0004672; F:GO:0005524	P:protein phosphorylation; F:protein kinase activity; F:ATP binding
[INTERPRO, BLASTED, MAPPED, ANNOTATED]	Eg01_t001620	histone-lysine N-methyltransferase ASHR1	481	10	0	86.04	5	P:GO:0005975; P:GO:0032259; F:GO:0005515; F:GO:0008168; F:GO:0016773	P:carbohydrate metabolic process; P:methylation; F:protein binding; F:methyltransferase activity; F:phosphotransferase activity, alcohol group as acceptor	EC:2.7.1; EC:2.1.1	Transferring phosphorus-containing groups; Transferring one-carbon groups	IPR001214 (SMART); IPR002893 (PFAM); IPR001214 (PFAM); PTHR12197:SF251 (PANTHER); PTHR12197 (PANTHER); IPR002893 (PROSITE_PROFILES); IPR001214 (PROSITE_PROFILES)	F:GO:0005515	F:protein binding
[INTERPRO, BLASTED, MAPPED, ANNOTATED]	Eg01_t001630	probable methyltransferase PMT2	838	10	0	94.81	5	P:GO:0032259; F:GO:0008168; C:GO:0005768; C:GO:0005802; C:GO:0016021	P:methylation; F:methyltransferase activity; C:endosome; C:trans-Golgi network; C:integral component of membrane	EC:2.1.1	Transferring one-carbon groups	IPR004159 (PFAM); IPR004159 (PANTHER); PTHR10108:SF1061 (PANTHER)	F:GO:0008168	F:methyltransferase activity
[INTERPRO, BLASTED, MAPPED, ANNOTATED]	Eg01_t001640	sphinganine C4-monooxygenase 1-like	255	10	0	95.42	5	P:GO:0008610; F:GO:0004497; F:GO:0005506; C:GO:0005789; C:GO:0016021	P:lipid biosynthetic process; F:monooxygenase activity; F:iron ion binding; C:endoplasmic reticulum membrane; C:integral component of membrane	EC:1	Oxidoreductases	IPR006694 (PFAM); PTHR11863:SF118 (PANTHER); PTHR11863 (PANTHER)	P:GO:0008610; P:GO:0055114; F:GO:0005506; F:GO:0016491	P:lipid biosynthetic process; P:obsolete oxidation-reduction process; F:iron ion binding; F:oxidoreductase activity
[INTERPRO, NO-BLAST]	Eg01_t001650	---NA---	125									no IPS match	no IPS match	no IPS match
[INTERPRO, NO-BLAST, ANNOTATED]	Eg01_t001660	---NA---	69				2	P:GO:0006334; C:GO:0005634	P:nucleosome assembly; C:nucleus			IPR002164 (PANTHER); PTHR11875:SF106 (PANTHER)	P:GO:0006334; C:GO:0005634	P:nucleosome assembly; C:nucleus
[INTERPRO, NO-BLAST]	Eg01_t001670	---NA---	135									no IPS match	no IPS match	no IPS match
[INTERPRO, BLASTED, ANNOTATED]	Eg01_t001680	F-box/kelch-repeat protein SKIP11-like	402	10	0	92.28	1	F:GO:0005515	F:protein binding			IPR006652 (SMART); IPR006652 (PFAM); PTHR46122 (PANTHER); PTHR46122:SF11 (PANTHER)	F:GO:0005515	F:protein binding
[INTERPRO, BLASTED]	Eg01_t001690	hypothetical protein B296_00011300	108	4	4.54488e-31	92.94						no IPS match	no IPS match	no IPS match
[INTERPRO, BLASTED, MAPPED, ANNOTATED]	Eg01_t001700	transcription factor ILI6-like	124	10	4.23287e-39	80.85	3	P:GO:0006355; P:GO:0040008; F:GO:0046983	P:regulation of transcription, DNA-templated; P:regulation of growth; F:protein dimerization activity			PTHR46446:SF11 (PANTHER); PTHR46446 (PANTHER)	no GO terms	no GO terms
[INTERPRO, BLASTED, MAPPED]	Eg01_t001710	ABC transporter F family member 5 isoform X1	100	10	9.3055e-39	71.46	2	F:GO:0000166; F:GO:0005524	F:nucleotide binding; F:ATP binding			PTHR19211 (PANTHER); PTHR19211:SF107 (PANTHER); PTHR19211 (PANTHER); PTHR19211:SF107 (PANTHER)	no GO terms	no GO terms
[INTERPRO, BLASTED, MAPPED, ANNOTATED]	Eg01_t001720	hypothetical protein BHE74_00024100	412	10	0	80.83	2	F:GO:0009055; F:GO:0097573	F:electron transfer activity; F:glutathione oxidoreductase activity	EC:1.8	Acting on a sulfur group of donors	IPR002109 (PFAM); PTHR45669:SF30 (PANTHER); PTHR45669 (PANTHER); IPR002109 (PROSITE_PROFILES)	F:GO:0009055; F:GO:0015035	F:electron transfer activity; F:protein-disulfide reductase activity
[INTERPRO, BLASTED, MAPPED, ANNOTATED]	Eg01_t001730	40S ribosomal protein S16-like	149	10	3.58811e-104	98.01	3	P:GO:0006412; F:GO:0003735; C:GO:0005840	P:translation; F:structural constituent of ribosome; C:ribosome			IPR000754 (PFAM); IPR000754 (PANTHER); PTHR21569:SF20 (PANTHER)	P:GO:0006412; F:GO:0003735; C:GO:0005840	P:translation; F:structural constituent of ribosome; C:ribosome
[INTERPRO, BLASTED]	Eg01_t001740	hypothetical protein GW17_00054527	158	10	1.06035e-91	80.01						IPR007650 (PFAM); PTHR33059:SF4 (PANTHER); PTHR33059 (PANTHER); IPR007650 (PROSITE_PROFILES)	no GO terms	no GO terms
[INTERPRO, BLASTED, MAPPED, ANNOTATED]	Eg01_t001750	protein UPSTREAM OF FLC-like	369	10	8.80199e-155	67.32	1	C:GO:0016020	C:membrane			IPR010369 (PFAM); IPR010369 (PANTHER); PTHR31083:SF18 (PANTHER)	no GO terms	no GO terms
[INTERPRO, BLASTED, MAPPED, ANNOTATED]	Eg01_t001760	ethylene-responsive transcription factor RAP2-4-like	326	10	0	87.06	4	P:GO:0006355; F:GO:0003700; F:GO:0043565; C:GO:0005634	P:regulation of transcription, DNA-templated; F:DNA-binding transcription factor activity; F:sequence-specific DNA binding; C:nucleus			IPR001471 (PRINTS); IPR001471 (SMART); IPR001471 (PFAM); PTHR31657 (PANTHER); PTHR31657:SF46 (PANTHER); IPR001471 (PROSITE_PROFILES)	P:GO:0006355; F:GO:0003700	P:regulation of transcription, DNA-templated; F:DNA-binding transcription factor activity
[INTERPRO, BLASTED, MAPPED, ANNOTATED]	Eg01_t001770	probable trehalose-phosphate phosphatase 6	388	10	0	83.87	3	P:GO:0005992; P:GO:0016311; F:GO:0004805	P:trehalose biosynthetic process; P:dephosphorylation; F:trehalose-phosphatase activity	EC:3.1.3.12	Trehalose-phosphatase	IPR003337 (PFAM); PTHR43768:SF36 (PANTHER); PTHR43768 (PANTHER)	P:GO:0005992; F:GO:0003824	P:trehalose biosynthetic process; F:catalytic activity
[INTERPRO, BLASTED, MAPPED, ANNOTATED]	Eg01_t001780	transmembrane protein 135 homolog isoform X1	477	10	0	87.74	1	C:GO:0016021	C:integral component of membrane			IPR026749 (PANTHER); PTHR12459:SF15 (PANTHER)	no GO terms	no GO terms
[INTERPRO, BLASTED, MAPPED, ANNOTATED]	Eg01_t001790	signal peptidase complex-like protein DTM1	108	10	1.88983e-67	84.36	4	P:GO:0006465; P:GO:0048658; C:GO:0005787; C:GO:0016021	P:signal peptide processing; P:anther wall tapetum development; C:signal peptidase complex; C:integral component of membrane			IPR009542 (PFAM); IPR039955 (PANTHER)	P:GO:0006465; P:GO:0048658; C:GO:0005787; C:GO:0005789; C:GO:0016021	P:signal peptide processing; P:anther wall tapetum development; C:signal peptidase complex; C:endoplasmic reticulum membrane; C:integral component of membrane
[INTERPRO, BLASTED, MAPPED, ANNOTATED]	Eg01_t001800	ras-related protein Rab11D-like	219	10	1.4654e-158	93.71	4	F:GO:0003924; F:GO:0005525; C:GO:0005768; C:GO:0005794	F:GTPase activity; F:GTP binding; C:endosome; C:Golgi apparatus	EC:3.6.1	Acting on acid anhydrides	PR00449 (PRINTS); SM00173 (SMART); SM00177 (SMART); SM00175 (SMART); SM00176 (SMART); SM00174 (SMART); IPR001806 (PFAM); PTHR24073 (PANTHER); PTHR24073:SF1008 (PANTHER); PS51419 (PROSITE_PROFILES)	F:GO:0003924; F:GO:0005525	F:GTPase activity; F:GTP binding
[INTERPRO, BLASTED, MAPPED, ANNOTATED]	Eg01_t001810	40S ribosomal protein S6-like	249	10	1.21846e-179	99.48	3	P:GO:0006412; F:GO:0003735; C:GO:0005840	P:translation; F:structural constituent of ribosome; C:ribosome			IPR001377 (SMART); IPR001377 (PFAM); IPR001377 (PANTHER); PTHR11502:SF14 (PANTHER)	P:GO:0006412; F:GO:0003735; C:GO:0005840	P:translation; F:structural constituent of ribosome; C:ribosome
[INTERPRO, BLASTED, MAPPED, ANNOTATED]	Eg01_t001820	serine/threonine-protein kinase SAPK2	557	10	0	90.42	4	P:GO:0006468; P:GO:0035556; F:GO:0004674; F:GO:0005524	P:protein phosphorylation; P:intracellular signal transduction; F:protein serine/threonine kinase activity; F:ATP binding	EC:2.7.1	Transferring phosphorus-containing groups	IPR000719 (SMART); IPR000719 (PFAM); PTHR24343:SF336 (PANTHER); PTHR24343 (PANTHER); IPR000719 (PROSITE_PROFILES)	P:GO:0006468; F:GO:0004672; F:GO:0005524	P:protein phosphorylation; F:protein kinase activity; F:ATP binding
[INTERPRO, BLASTED]	Eg01_t001830	hypothetical protein GW17_00050717	154	10	1.67323e-74	80.97						PTHR34046:SF8 (PANTHER); PTHR34046 (PANTHER)	no GO terms	no GO terms
[INTERPRO, BLASTED]	Eg01_t001840	hypothetical protein C4D60_Mb03t01510	76	1	1.03235e-12	86.49						no IPS match	no IPS match	no IPS match
[INTERPRO, BLASTED, MAPPED, ANNOTATED]	Eg01_t001850	polyadenylate-binding protein RBP47-like	401	10	0	89.71	2	F:GO:0003729; C:GO:0005829	F:mRNA binding; C:cytosol			IPR000504 (SMART); IPR000504 (PFAM); PTHR47640:SF16 (PANTHER); PTHR47640 (PANTHER); IPR000504 (PROSITE_PROFILES); IPR000504 (PROSITE_PROFILES); IPR000504 (PROSITE_PROFILES)	F:GO:0003676	F:nucleic acid binding
[INTERPRO, NO-BLAST]	Eg01_t001860	---NA---	66									no IPS match	no IPS match	no IPS match
[INTERPRO, BLASTED]	Eg01_t001870	hypothetical protein GW17_00043156	103	4	5.26042e-68	85.96						no IPS match	no IPS match	no IPS match
[INTERPRO, BLASTED, MAPPED, ANNOTATED]	Eg01_t001880	PREDICTED: uncharacterized protein LOC103977179	357	10	0	84.24	2	C:GO:0005777; C:GO:0016021	C:peroxisome; C:integral component of membrane			IPR008547 (PFAM); IPR008547 (PANTHER); IPR008547 (PANTHER); PTHR12265:SF9 (PANTHER); PTHR12265:SF9 (PANTHER)	no GO terms	no GO terms
[INTERPRO, BLASTED, MAPPED, ANNOTATED]	Eg01_t001890	UDP-glucuronate:xylan alpha-glucuronosyltransferase 2-like isoform X1	500	10	0	94.98	5	P:GO:0009834; P:GO:0045492; F:GO:0015020; C:GO:0005794; C:GO:0016021	P:plant-type secondary cell wall biogenesis; P:xylan biosynthetic process; F:glucuronosyltransferase activity; C:Golgi apparatus; C:integral component of membrane	EC:2.4.1.17	Glucuronosyltransferase	IPR002495 (PFAM); PTHR11183 (PANTHER); IPR030519 (PTHR11183:PANTHER)	P:GO:0009834; P:GO:0045492; F:GO:0015020; F:GO:0016757; C:GO:0005794	P:plant-type secondary cell wall biogenesis; P:xylan biosynthetic process; F:glucuronosyltransferase activity; F:glycosyltransferase activity; C:Golgi apparatus
[INTERPRO, BLASTED, MAPPED, ANNOTATED]	Eg01_t001900	hypothetical protein GW17_00027956	96	10	2.5711e-63	92.05	1	C:GO:0016021	C:integral component of membrane			PTHR35691 (PANTHER)	no GO terms	no GO terms
[INTERPRO, BLASTED, MAPPED, ANNOTATED]	Eg01_t001910	PREDICTED: uncharacterized protein LOC103977175 isoform X1	296	10	6.04061e-165	80.56	2	P:GO:0009409; P:GO:0042752	P:response to cold; P:regulation of circadian rhythm			PTHR33676:SF3 (PANTHER); PTHR33676 (PANTHER)	no GO terms	no GO terms
[INTERPRO, BLASTED]	Eg01_t001920	hypothetical protein C4D60_Mb03t01580	2405	10	0	90.54						PTHR31780 (PANTHER); PTHR31780:SF4 (PANTHER)	no GO terms	no GO terms
[INTERPRO, NO-BLAST]	Eg01_t001930	---NA---	87									no IPS match	no IPS match	no IPS match
[INTERPRO, BLASTED, MAPPED, ANNOTATED]	Eg01_t001940	elongation of fatty acids protein 3-like	279	10	6.98263e-173	87.86	11	P:GO:0019367; P:GO:0030148; P:GO:0034625; P:GO:0034626; P:GO:0042761; F:GO:0009922; F:GO:0102336; F:GO:0102337; F:GO:0102338; F:GO:0102756; C:GO:0030176	P:fatty acid elongation, saturated fatty acid; P:sphingolipid biosynthetic process; P:fatty acid elongation, monounsaturated fatty acid; P:fatty acid elongation, polyunsaturated fatty acid; P:very long-chain fatty acid biosynthetic process; F:fatty acid elongase activity; F:3-oxo-arachidoyl-CoA synthase activity; F:3-oxo-cerotoyl-CoA synthase activity; F:3-oxo-lignoceronyl-CoA synthase activity; …	EC:2.3.1.85; EC:2.3.1.199	Fatty-acid synthase system; Very-long-chain 3-oxoacyl-CoA synthase	IPR002076 (PFAM); PTHR11157:SF134 (PANTHER); IPR002076 (PANTHER)	C:GO:0016021	C:integral component of membrane
[INTERPRO, BLASTED, MAPPED, ANNOTATED]	Eg01_t001950	WAT1-related protein At1g21890-like	366	10	0	86.02	4	P:GO:0055085; F:GO:0022857; C:GO:0005886; C:GO:0016021	P:transmembrane transport; F:transmembrane transporter activity; C:plasma membrane; C:integral component of membrane	EC:7	Translocases	IPR000620 (PFAM); PTHR31218:SF191 (PANTHER); IPR030184 (PANTHER)	F:GO:0022857; C:GO:0016020; C:GO:0016021	F:transmembrane transporter activity; C:membrane; C:integral component of membrane
[INTERPRO, BLASTED, MAPPED, ANNOTATED]	Eg01_t001960	phosphatidylinositol 4-phosphate 5-kinase 1-like	776	10	0	86.65	4	P:GO:0016310; P:GO:0046854; F:GO:0005524; F:GO:0016308	P:phosphorylation; P:phosphatidylinositol phosphate biosynthetic process; F:ATP binding; F:1-phosphatidylinositol-4-phosphate 5-kinase activity	EC:2.7.1.68	1-phosphatidylinositol-4-phosphate 5-kinase	IPR002498 (SMART); IPR003409 (SMART); IPR003409 (PFAM); IPR002498 (PFAM); IPR023610 (PANTHER); PTHR23086:SF25 (PANTHER); IPR002498 (PROSITE_PROFILES)	P:GO:0046488; F:GO:0016307	P:phosphatidylinositol metabolic process; F:phosphatidylinositol phosphate kinase activity
[INTERPRO, BLASTED, MAPPED, ANNOTATED]	Eg01_t001970	patatin-like phospholipase domain-containing protein 1	416	10	0	85.63	9	P:GO:0006412; P:GO:0019433; P:GO:0055088; F:GO:0003735; F:GO:0004806; C:GO:0005737; C:GO:0005811; C:GO:0005840; C:GO:0016020	P:translation; P:triglyceride catabolic process; P:lipid homeostasis; F:structural constituent of ribosome; F:triglyceride lipase activity; C:cytoplasm; C:lipid droplet; C:ribosome; C:membrane	EC:3.1.1.1; EC:3.1.1.3	Carboxylesterase; Triacylglycerol lipase	IPR002641 (PFAM); PTHR12406:SF7 (PANTHER); IPR033562 (PANTHER); IPR002641 (PROSITE_PROFILES)	P:GO:0006629; P:GO:0016042; F:GO:0016787	P:lipid metabolic process; P:lipid catabolic process; F:hydrolase activity
[INTERPRO, BLASTED, MAPPED, ANNOTATED]	Eg01_t001980	50S ribosomal protein L18, chloroplastic	172	10	1.81233e-112	84.07	7	P:GO:0006412; P:GO:0016042; F:GO:0003735; F:GO:0008097; F:GO:0016787; C:GO:0005840; C:GO:0009507	P:translation; P:lipid catabolic process; F:structural constituent of ribosome; F:5S rRNA binding; F:hydrolase activity; C:ribosome; C:chloroplast	EC:3	Hydrolases	IPR005484 (PFAM); PTHR12899:SF8 (PANTHER); IPR005484 (PANTHER)	P:GO:0006412; F:GO:0003735; C:GO:0005840	P:translation; F:structural constituent of ribosome; C:ribosome
[INTERPRO, BLASTED, MAPPED, ANNOTATED]	Eg01_t001990	probable mannan synthase 11	539	10	0	87.72	3	P:GO:0071555; C:GO:0000139; C:GO:0016021	P:cell wall organization; C:Golgi membrane; C:integral component of membrane			IPR001173 (PFAM); PTHR32044:SF72 (PANTHER); PTHR32044 (PANTHER)	no GO terms	no GO terms
[INTERPRO, BLASTED]	Eg01_t002000	hypothetical protein B296_00038492	85	3	1.70686e-49	95.69						no IPS match	no IPS match	no IPS match
[INTERPRO, NO-BLAST]	Eg01_t002010	---NA---	209									no IPS match	no IPS match	no IPS match
[INTERPRO, BLASTED, MAPPED, ANNOTATED]	Eg01_t002020	cyclic dof factor 1-like	358	10	0	86.56	3	P:GO:0006355; F:GO:0003677; C:GO:0005634	P:regulation of transcription, DNA-templated; F:DNA binding; C:nucleus			IPR003851 (PFAM); PTHR31089:SF31 (PANTHER); PTHR31089 (PANTHER); IPR003851 (PROSITE_PROFILES)	P:GO:0006355; F:GO:0003677	P:regulation of transcription, DNA-templated; F:DNA binding
[INTERPRO, BLASTED, MAPPED, ANNOTATED]	Eg01_t002030	putative lipoate-protein ligase A	95	10	5.56431e-40	85.61	1	P:GO:0006464	P:cellular protein modification process			PTHR43506 (PANTHER); PTHR43506:SF1 (PANTHER)	no GO terms	no GO terms
[INTERPRO, BLASTED]	Eg01_t002040	PREDICTED: uncharacterized protein LOC103977386, partial	409	10	0	82.97						IPR001841 (SMART); PTHR31150:SF23 (PANTHER); PTHR31150 (PANTHER); IPR001841 (PROSITE_PROFILES)	no GO terms	no GO terms
[INTERPRO, BLASTED, MAPPED, ANNOTATED]	Eg01_t002050	RING-H2 finger protein ATL3-like	456	10	5.90573e-158	82.44	1	C:GO:0016021	C:integral component of membrane			IPR001841 (SMART); IPR001841 (PFAM); PTHR14155 (PANTHER); PTHR14155:SF520 (PANTHER); IPR001841 (PROSITE_PROFILES)	no GO terms	no GO terms
[INTERPRO, NO-BLAST]	Eg01_t002060	---NA---	73									no IPS match	no IPS match	no IPS match
[INTERPRO, BLASTED, MAPPED, ANNOTATED]	Eg01_t002070	sucrose synthase 2-like	766	10	0	90.76	2	P:GO:0005985; F:GO:0016157	P:sucrose metabolic process; F:sucrose synthase activity	EC:2.4.1.13	Sucrose synthase	IPR000368 (PFAM); IPR001296 (PFAM); PTHR45839:SF17 (PANTHER); PTHR45839:SF17 (PANTHER); PTHR45839 (PANTHER)	P:GO:0005985; F:GO:0016157	P:sucrose metabolic process; F:sucrose synthase activity
[INTERPRO, BLASTED, MAPPED, ANNOTATED]	Eg01_t002080	phosphoinositide phosphatase SAC2-like isoform X4	869	10	0	86.9	4	P:GO:0036092; P:GO:0046856; F:GO:0043813; C:GO:0005774	P:phosphatidylinositol-3-phosphate biosynthetic process; P:phosphatidylinositol dephosphorylation; F:phosphatidylinositol-3,5-bisphosphate 5-phosphatase activity; C:vacuolar membrane	EC:3.1.3	Acting on ester bonds	IPR002013 (PFAM); IPR043573 (PANTHER); PTHR45738:SF11 (PANTHER); IPR002013 (PROSITE_PROFILES)	P:GO:0046856; F:GO:0042578; F:GO:0043813	P:phosphatidylinositol dephosphorylation; F:phosphoric ester hydrolase activity; F:phosphatidylinositol-3,5-bisphosphate 5-phosphatase activity
[INTERPRO, NO-BLAST]	Eg01_t002090	---NA---	54									no IPS match	no IPS match	no IPS match
[INTERPRO, BLASTED, MAPPED, ANNOTATED]	Eg01_t002100	peroxisomal (S)-2-hydroxy-acid oxidase GLO4-like	424	10	0	92.01	6	P:GO:0009854; F:GO:0010181; F:GO:0052852; F:GO:0052853; F:GO:0052854; C:GO:0005777	P:oxidative photosynthetic carbon pathway; F:FMN binding; F:very-long-chain-(S)-2-hydroxy-acid oxidase activity; F:long-chain-(S)-2-hydroxy-long-chain-acid oxidase activity; F:medium-chain-(S)-2-hydroxy-acid oxidase activity; C:peroxisome	EC:1.1.3.15	(S)-2-hydroxy-acid oxidase	SM01240 (SMART); IPR000262 (PFAM); PTHR10578 (PANTHER); PTHR10578:SF116 (PANTHER); IPR037396 (PROSITE_PROFILES)	F:GO:0016491	F:oxidoreductase activity
[INTERPRO, BLASTED, MAPPED, ANNOTATED]	Eg01_t002110	3-oxoacyl-[acyl-carrier-protein] synthase II, chloroplastic	528	10	0	84.92	5	P:GO:0006633; P:GO:0009631; P:GO:0009793; F:GO:0004315; C:GO:0009570	P:fatty acid biosynthetic process; P:cold acclimation; P:embryo development ending in seed dormancy; F:3-oxoacyl-[acyl-carrier-protein] synthase activity; C:chloroplast stroma	EC:2.3.1.85; EC:2.3.1.41	Fatty-acid synthase system; Beta-ketoacyl-[acyl-carrier-protein] synthase I	IPR020841 (SMART); IPR014030 (PFAM); IPR014031 (PFAM); IPR000794 (PANTHER); PTHR11712:SF323 (PANTHER)	no GO terms	no GO terms
[INTERPRO, NO-BLAST]	Eg01_t002120	---NA---	119									no IPS match	no IPS match	no IPS match
[INTERPRO, BLASTED]	Eg01_t002130	probable basic-leucine zipper transcription factor K	382	10	0	80.9						PTHR37256 (PANTHER); PTHR37256:SF1 (PANTHER)	no GO terms	no GO terms
[INTERPRO, BLASTED, MAPPED, ANNOTATED]	Eg01_t002140	probable flavin-containing monooxygenase 1	521	10	0	90.69	3	F:GO:0004499; F:GO:0050660; F:GO:0050661	F:N,N-dimethylaniline monooxygenase activity; F:flavin adenine dinucleotide binding; F:NADP binding	EC:1.14.13.8	Flavin-containing monooxygenase	IPR020946 (PFAM); PTHR23023 (PANTHER); PTHR23023:SF143 (PANTHER)	P:GO:0055114; F:GO:0004499; F:GO:0050660; F:GO:0050661	P:obsolete oxidation-reduction process; F:N,N-dimethylaniline monooxygenase activity; F:flavin adenine dinucleotide binding; F:NADP binding
[INTERPRO, BLASTED, MAPPED, ANNOTATED]	Eg01_t002150	20 kDa chaperonin, chloroplastic	259	10	6.81411e-172	88.72	9	P:GO:0051085; P:GO:1901671; F:GO:0005524; F:GO:0046914; F:GO:0051082; F:GO:0051087; C:GO:0005759; C:GO:0009507; C:GO:0016021	P:chaperone cofactor-dependent protein refolding; P:positive regulation of superoxide dismutase activity; F:ATP binding; F:transition metal ion binding; F:unfolded protein binding; F:chaperone binding; C:mitochondrial matrix; C:chloroplast; C:integral component of membrane			IPR020818 (PRINTS); IPR020818 (SMART); IPR020818 (PFAM); IPR020818 (PANTHER); PTHR10772:SF34 (PANTHER)	P:GO:0006457	P:protein folding
[INTERPRO, BLASTED, MAPPED, ANNOTATED]	Eg01_t002160	3-ketoacyl-CoA synthase 10-like	542	10	0	92.66	3	P:GO:0006633; F:GO:0016747; C:GO:0016021	P:fatty acid biosynthetic process; F:acyltransferase activity, transferring groups other than amino-acyl groups; C:integral component of membrane	EC:2.3.1	Acyltransferases	IPR013601 (PFAM); IPR013747 (PFAM); IPR012392 (PANTHER); PTHR31561:SF75 (PANTHER)	P:GO:0006633; F:GO:0016747; C:GO:0016020	P:fatty acid biosynthetic process; F:acyltransferase activity, transferring groups other than amino-acyl groups; C:membrane
[INTERPRO, BLASTED, MAPPED, ANNOTATED]	Eg01_t002170	ethylene-responsive transcription factor ERF017-like	151	10	1.28846e-75	75.84	4	P:GO:0006355; F:GO:0003677; F:GO:0003700; C:GO:0005634	P:regulation of transcription, DNA-templated; F:DNA binding; F:DNA-binding transcription factor activity; C:nucleus			IPR001471 (PRINTS); IPR001471 (SMART); IPR001471 (PFAM); PTHR31985 (PANTHER); PTHR31985:SF108 (PANTHER); IPR001471 (PROSITE_PROFILES)	P:GO:0006355; F:GO:0003700	P:regulation of transcription, DNA-templated; F:DNA-binding transcription factor activity
[INTERPRO, BLASTED, MAPPED, ANNOTATED]	Eg01_t002180	U-box domain-containing protein 21-like	437	10	0	89.8	2	P:GO:0016567; F:GO:0004842	P:protein ubiquitination; F:ubiquitin-protein transferase activity	EC:2	Transferases	IPR003613 (SMART); IPR003613 (PFAM); PTHR22849:SF131 (PANTHER); PTHR22849 (PANTHER); IPR003613 (PROSITE_PROFILES)	P:GO:0016567; F:GO:0004842	P:protein ubiquitination; F:ubiquitin-protein transferase activity
[INTERPRO, BLASTED, MAPPED, ANNOTATED]	Eg01_t002190	probable xyloglucan endotransglucosylase/hydrolase protein 28	361	10	0	92.17	7	P:GO:0010411; P:GO:0042546; P:GO:0071555; F:GO:0004553; F:GO:0016762; C:GO:0005618; C:GO:0048046	P:xyloglucan metabolic process; P:cell wall biogenesis; P:cell wall organization; F:hydrolase activity, hydrolyzing O-glycosyl compounds; F:xyloglucan:xyloglucosyl transferase activity; C:cell wall; C:apoplast	EC:2.4.1.207; EC:3.2.1	Xyloglucan:xyloglucosyl transferase; Glycosylases	IPR010713 (PFAM); IPR000757 (PFAM); PTHR31062 (PANTHER); PTHR31062:SF152 (PANTHER); IPR000757 (PROSITE_PROFILES)	P:GO:0005975; P:GO:0006073; F:GO:0004553; F:GO:0016762; C:GO:0005618; C:GO:0048046	P:carbohydrate metabolic process; P:cellular glucan metabolic process; F:hydrolase activity, hydrolyzing O-glycosyl compounds; F:xyloglucan:xyloglucosyl transferase activity; C:cell wall; C:apoplast
[INTERPRO, BLASTED, MAPPED, ANNOTATED]	Eg01_t002200	PREDICTED: uncharacterized protein LOC103977152 isoform X1	677	10	0	88.72	4	P:GO:0006402; P:GO:0070988; F:GO:0003729; F:GO:0032451	P:mRNA catabolic process; P:demethylation; F:mRNA binding; F:demethylase activity			PTHR31447:SF0 (PANTHER); PTHR31447 (PANTHER)	no GO terms	no GO terms
[INTERPRO, BLASTED, MAPPED, ANNOTATED]	Eg01_t002210	PREDICTED: uncharacterized protein LOC103977151	1130	10	0	87.13	3	P:GO:0006468; F:GO:0004672; F:GO:0005524	P:protein phosphorylation; F:protein kinase activity; F:ATP binding	EC:2.7.1	Transferring phosphorus-containing groups	IPR000719 (SMART); IPR000719 (PFAM); PTHR24058 (PANTHER); PTHR24058:SF116 (PANTHER); PTHR24058 (PANTHER); PTHR24058:SF116 (PANTHER); IPR000719 (PROSITE_PROFILES)	P:GO:0006468; F:GO:0004672; F:GO:0005524	P:protein phosphorylation; F:protein kinase activity; F:ATP binding
[INTERPRO, BLASTED, MAPPED, ANNOTATED]	Eg01_t002220	probable protein kinase At2g41970	360	10	0	95.16	3	P:GO:0018108; F:GO:0004713; F:GO:0005524	P:peptidyl-tyrosine phosphorylation; F:protein tyrosine kinase activity; F:ATP binding	EC:2.7.10	Transferring phosphorus-containing groups	IPR020635 (SMART); IPR001245 (PFAM); PTHR27001 (PANTHER); PTHR27001:SF836 (PANTHER); IPR000719 (PROSITE_PROFILES)	P:GO:0006468; F:GO:0004672; F:GO:0004713; F:GO:0005524	P:protein phosphorylation; F:protein kinase activity; F:protein tyrosine kinase activity; F:ATP binding
[INTERPRO, BLASTED, MAPPED, ANNOTATED]	Eg01_t002230	zinc finger protein 8-like	277	10	0	82.7	4	P:GO:0006355; P:GO:0009739; P:GO:0010090; F:GO:0003700	P:regulation of transcription, DNA-templated; P:response to gibberellin; P:trichome morphogenesis; F:DNA-binding transcription factor activity			PTHR46547 (PANTHER); IPR013087 (PROSITE_PROFILES)	no GO terms	no GO terms
[INTERPRO, BLASTED, MAPPED, ANNOTATED]	Eg01_t002240	hypothetical protein BHM03_00054511	105	2	5.23928e-33	81.66	4	P:GO:0006355; P:GO:0009739; P:GO:0010090; F:GO:0003700	P:regulation of transcription, DNA-templated; P:response to gibberellin; P:trichome morphogenesis; F:DNA-binding transcription factor activity			no IPS match	no IPS match	no IPS match
[INTERPRO, NO-BLAST]	Eg01_t002250	---NA---	133									no IPS match	no IPS match	no IPS match
[INTERPRO, BLASTED, MAPPED, ANNOTATED]	Eg01_t002260	serine/threonine-protein kinase At5g01020 isoform X2	432	10	0	88.64	3	P:GO:0006468; F:GO:0004672; F:GO:0005524	P:protein phosphorylation; F:protein kinase activity; F:ATP binding	EC:2.7.1	Transferring phosphorus-containing groups	IPR001245 (PFAM); PTHR45621:SF107 (PANTHER); PTHR45621 (PANTHER); IPR000719 (PROSITE_PROFILES)	P:GO:0006468; F:GO:0004672; F:GO:0005524	P:protein phosphorylation; F:protein kinase activity; F:ATP binding
[INTERPRO, NO-BLAST]	Eg01_t002270	---NA---	89									no IPS match	no IPS match	no IPS match
[INTERPRO, BLASTED, MAPPED, ANNOTATED]	Eg01_t002280	Proteasome subunit alpha type-6	116	8	2.01811e-20	81.55	4	P:GO:0006511; C:GO:0005634; C:GO:0005737; C:GO:0019773	P:ubiquitin-dependent protein catabolic process; C:nucleus; C:cytoplasm; C:proteasome core complex, alpha-subunit complex			PTHR11599 (PANTHER); PTHR11599:SF129 (PANTHER)	no GO terms	no GO terms
[INTERPRO, BLASTED, MAPPED, ANNOTATED]	Eg01_t002290	sm-like protein LSM1B	128	10	8.82171e-86	97.58	5	P:GO:0000290; P:GO:0006397; F:GO:0000339; C:GO:0000932; C:GO:1990726	P:deadenylation-dependent decapping of nuclear-transcribed mRNA; P:mRNA processing; F:RNA cap binding; C:P-body; C:Lsm1-7-Pat1 complex			IPR001163 (SMART); IPR001163 (PFAM); PTHR15588 (PANTHER); PTHR15588:SF11 (PANTHER)	no GO terms	no GO terms
[INTERPRO, BLASTED, MAPPED, ANNOTATED]	Eg01_t002300	protein TIFY 10a	210	10	1.0496e-135	74.37	4	P:GO:0009611; P:GO:0031347; P:GO:2000022; C:GO:0005634	P:response to wounding; P:regulation of defense response; P:regulation of jasmonic acid mediated signaling pathway; C:nucleus			IPR010399 (SMART); IPR018467 (PFAM); IPR010399 (PFAM); IPR040390 (PANTHER); PTHR33077:SF52 (PANTHER); IPR010399 (PROSITE_PROFILES)	no GO terms	no GO terms
[INTERPRO, BLASTED]	Eg01_t002310	hypothetical protein B296_00029735	96	3	1.34069e-36	98.92						no IPS match	no IPS match	no IPS match
[INTERPRO, BLASTED, MAPPED, ANNOTATED]	Eg01_t002320	oligouridylate-binding protein 1-like isoform X1	420	10	0	94.5	1	F:GO:0003723	F:RNA binding			IPR000504 (SMART); IPR000504 (PFAM); PTHR47640 (PANTHER); PTHR47640:SF3 (PANTHER); IPR000504 (PROSITE_PROFILES); IPR000504 (PROSITE_PROFILES); IPR000504 (PROSITE_PROFILES)	F:GO:0003676	F:nucleic acid binding
[INTERPRO, BLASTED, MAPPED, ANNOTATED]	Eg01_t002330	probable inactive receptor kinase At1g48480	649	10	0	90.86	4	P:GO:0006468; F:GO:0004672; F:GO:0005524; C:GO:0016021	P:protein phosphorylation; F:protein kinase activity; F:ATP binding; C:integral component of membrane	EC:2.7.1	Transferring phosphorus-containing groups	IPR003591 (SMART); IPR013210 (PFAM); IPR000719 (PFAM); PTHR27008 (PANTHER); PTHR27008:SF325 (PANTHER); IPR000719 (PROSITE_PROFILES)	P:GO:0006468; F:GO:0004672; F:GO:0005524	P:protein phosphorylation; F:protein kinase activity; F:ATP binding
[INTERPRO, BLASTED, MAPPED, ANNOTATED]	Eg01_t002340	sn1-specific diacylglycerol lipase alpha-like	448	10	0	77.93	2	P:GO:0016042; C:GO:0016020	P:lipid catabolic process; C:membrane			IPR002921 (PFAM); IPR005592 (PFAM); PTHR46398 (PANTHER)	P:GO:0006629; P:GO:0016042	P:lipid metabolic process; P:lipid catabolic process
[INTERPRO, NO-BLAST]	Eg01_t002350	---NA---	111									no IPS match	no IPS match	no IPS match
[INTERPRO, BLASTED, MAPPED, ANNOTATED]	Eg01_t002360	3-ketoacyl-CoA synthase 6-like	496	10	0	95.6	3	P:GO:0006633; F:GO:0016747; C:GO:0016021	P:fatty acid biosynthetic process; F:acyltransferase activity, transferring groups other than amino-acyl groups; C:integral component of membrane	EC:2.3.1	Acyltransferases	IPR013601 (PFAM); IPR013747 (PFAM); IPR012392 (PANTHER); PTHR31561:SF108 (PANTHER)	P:GO:0006633; F:GO:0016747; C:GO:0016020	P:fatty acid biosynthetic process; F:acyltransferase activity, transferring groups other than amino-acyl groups; C:membrane
[INTERPRO, BLASTED, MAPPED, ANNOTATED]	Eg01_t002370	probable transcription factor At3g04930 isoform X1	348	10	0	80.63	2	P:GO:0006355; C:GO:0016021	P:regulation of transcription, DNA-templated; C:integral component of membrane			IPR007592 (PFAM); PTHR31662:SF8 (PANTHER); IPR007592 (PANTHER)	P:GO:0006355	P:regulation of transcription, DNA-templated
[INTERPRO, BLASTED]	Eg01_t002380	hypothetical protein B296_00027832	195	10	3.27053e-134	80.67						PTHR33167:SF28 (PANTHER); PTHR33167 (PANTHER)	no GO terms	no GO terms
[INTERPRO, BLASTED, MAPPED, ANNOTATED]	Eg01_t002390	probable protein phosphatase 2C 78	376	10	0	88.94	4	P:GO:0006470; F:GO:0046872; F:GO:0106306; F:GO:0106307	P:protein dephosphorylation; F:metal ion binding; F:protein serine phosphatase activity; F:protein threonine phosphatase activity	EC:3.1.3.16	Protein-serine/threonine phosphatase	IPR001932 (SMART); IPR001932 (PFAM); IPR015655 (PANTHER); PTHR13832:SF711 (PANTHER); IPR001932 (PROSITE_PROFILES)	P:GO:0006470; F:GO:0004722; F:GO:0016791	P:protein dephosphorylation; F:protein serine/threonine phosphatase activity; F:phosphatase activity
[INTERPRO, BLASTED]	Eg01_t002400	hypothetical protein C4D60_Mb03t01970	399	10	0	84.41						IPR006873 (PFAM); IPR006873 (PANTHER); PTHR31300:SF2 (PANTHER)	no GO terms	no GO terms
[INTERPRO, BLASTED, MAPPED, ANNOTATED]	Eg01_t002410	E3 ubiquitin-protein ligase APD1	382	10	0	83.86	3	P:GO:0016567; F:GO:0004842; C:GO:0016021	P:protein ubiquitination; F:ubiquitin-protein transferase activity; C:integral component of membrane	EC:2	Transferases	IPR001841 (SMART); PF13920 (PFAM); IPR032008 (PFAM); IPR032010 (PFAM); PTHR46858:SF6 (PANTHER); PTHR46858 (PANTHER); IPR001841 (PROSITE_PROFILES)	no GO terms	no GO terms
[INTERPRO, BLASTED, MAPPED, ANNOTATED]	Eg01_t002420	eukaryotic translation initiation factor 5A-2-like	179	10	1.77357e-109	96.67	6	P:GO:0006413; P:GO:0045901; P:GO:0045905; F:GO:0003743; F:GO:0003746; F:GO:0043022	P:translational initiation; P:positive regulation of translational elongation; P:positive regulation of translational termination; F:translation initiation factor activity; F:translation elongation factor activity; F:ribosome binding			IPR020189 (SMART); IPR020189 (PFAM); PTHR11673:SF32 (PANTHER); IPR001884 (PANTHER)	P:GO:0045901; P:GO:0045905; F:GO:0003723; F:GO:0003746; F:GO:0043022	P:positive regulation of translational elongation; P:positive regulation of translational termination; F:RNA binding; F:translation elongation factor activity; F:ribosome binding
[INTERPRO, NO-BLAST]	Eg01_t002430	---NA---	66									no IPS match	no IPS match	no IPS match
[INTERPRO, BLASTED, MAPPED, ANNOTATED]	Eg01_t002440	truncated transcription factor CAULIFLOWER A-like	254	10	9.24201e-150	80.35	5	P:GO:0045944; F:GO:0000978; F:GO:0000981; F:GO:0046983; C:GO:0005634	P:positive regulation of transcription by RNA polymerase II; F:RNA polymerase II cis-regulatory region sequence-specific DNA binding; F:DNA-binding transcription factor activity, RNA polymerase II-specific; F:protein dimerization activity; C:nucleus			IPR002100 (PRINTS); IPR002100 (SMART); IPR002100 (PFAM); IPR002487 (PFAM); PTHR11945:SF399 (PANTHER); PTHR11945 (PANTHER); IPR002487 (PROSITE_PROFILES); IPR002100 (PROSITE_PROFILES)	P:GO:0006355; F:GO:0003677; F:GO:0003700; F:GO:0046983; C:GO:0005634	P:regulation of transcription, DNA-templated; F:DNA binding; F:DNA-binding transcription factor activity; F:protein dimerization activity; C:nucleus
[INTERPRO, BLASTED]	Eg01_t002450	E3 ubiquitin-protein ligase At3g02290-like	149	10	2.10814e-88	70.55						PTHR46463:SF11 (PANTHER); PTHR46463 (PANTHER)	no GO terms	no GO terms
[INTERPRO, BLASTED, MAPPED, ANNOTATED]	Eg01_t002460	heterogeneous nuclear ribonucleoprotein 1-like	533	10	0	92.65	1	F:GO:0003723	F:RNA binding			IPR000504 (SMART); IPR000504 (PFAM); PTHR15241:SF221 (PANTHER); PTHR15241 (PANTHER); IPR000504 (PROSITE_PROFILES); IPR000504 (PROSITE_PROFILES)	F:GO:0003676	F:nucleic acid binding
[INTERPRO, BLASTED, MAPPED, ANNOTATED]	Eg01_t002470	translocon-associated protein subunit beta	193	10	1.76645e-118	92.48	1	C:GO:0016021	C:integral component of membrane			PF05753 (PFAM); PTHR12861 (PANTHER); PTHR12861:SF5 (PANTHER)	no GO terms	no GO terms
[INTERPRO, BLASTED, MAPPED, ANNOTATED]	Eg01_t002480	Poly(A) polymerase I	555	10	0	85.33	3	P:GO:0006396; F:GO:0003723; F:GO:0016779	P:RNA processing; F:RNA binding; F:nucleotidyltransferase activity	EC:2.7.7	Transferring phosphorus-containing groups	IPR032828 (PFAM); IPR002646 (PFAM); PTHR43051:SF2 (PANTHER); PTHR43051 (PANTHER)	P:GO:0006396; F:GO:0003723; F:GO:0016779	P:RNA processing; F:RNA binding; F:nucleotidyltransferase activity
[INTERPRO, BLASTED, MAPPED, ANNOTATED]	Eg01_t002490	ethylene-responsive transcription factor ERF113-like	229	10	2.77031e-159	80	5	P:GO:0006355; P:GO:0009873; F:GO:0003677; F:GO:0003700; C:GO:0005634	P:regulation of transcription, DNA-templated; P:ethylene-activated signaling pathway; F:DNA binding; F:DNA-binding transcription factor activity; C:nucleus			IPR001471 (PRINTS); IPR001471 (SMART); IPR001471 (PFAM); PTHR31190 (PANTHER); PTHR31190:SF167 (PANTHER); IPR001471 (PROSITE_PROFILES)	P:GO:0006355; F:GO:0003700	P:regulation of transcription, DNA-templated; F:DNA-binding transcription factor activity
[INTERPRO, BLASTED, MAPPED, ANNOTATED]	Eg01_t002500	hypothetical protein C4D60_Mb03t02080	492	10	0	91.1	1	C:GO:0016021	C:integral component of membrane			IPR022227 (PFAM); PTHR33645:SF9 (PANTHER); PTHR33645 (PANTHER)	no GO terms	no GO terms
[INTERPRO, BLASTED, MAPPED, ANNOTATED]	Eg01_t002510	ethylene-responsive transcription factor LEP-like	309	10	0	86.16	4	P:GO:0006355; F:GO:0003677; F:GO:0003700; C:GO:0005634	P:regulation of transcription, DNA-templated; F:DNA binding; F:DNA-binding transcription factor activity; C:nucleus			IPR001471 (PRINTS); IPR001471 (SMART); IPR001471 (PFAM); PTHR31677 (PANTHER); PTHR31677:SF62 (PANTHER); IPR001471 (PROSITE_PROFILES)	P:GO:0006355; F:GO:0003700	P:regulation of transcription, DNA-templated; F:DNA-binding transcription factor activity
[INTERPRO, BLASTED]	Eg01_t002520	vegetative cell wall protein gp1-like	514	10	0	76.45						PR01217 (PRINTS); PTHR33472:SF9 (PANTHER); PTHR33472 (PANTHER)	no GO terms	no GO terms
[INTERPRO, BLASTED]	Eg01_t002530	PREDICTED: uncharacterized protein LOC103977125	181	10	2.24341e-117	85.67						PTHR33384:SF27 (PANTHER); PTHR33384 (PANTHER)	no GO terms	no GO terms
[INTERPRO, BLASTED, MAPPED, ANNOTATED]	Eg01_t002540	PREDICTED: uncharacterized protein LOC103977124	159	10	1.72388e-93	84.76	6	P:GO:0006457; F:GO:0005509; F:GO:0030246; F:GO:0051082; C:GO:0005783; C:GO:0016021	P:protein folding; F:calcium ion binding; F:carbohydrate binding; F:unfolded protein binding; C:endoplasmic reticulum; C:integral component of membrane			PTHR33919:SF9 (PANTHER); PTHR33919 (PANTHER)	no GO terms	no GO terms
[INTERPRO, BLASTED, MAPPED, ANNOTATED]	Eg01_t002550	calnexin homolog	539	10	0	91.28	7	P:GO:0006457; P:GO:0030433; F:GO:0005509; F:GO:0030246; F:GO:0051082; C:GO:0005789; C:GO:0016021	P:protein folding; P:ubiquitin-dependent ERAD pathway; F:calcium ion binding; F:carbohydrate binding; F:unfolded protein binding; C:endoplasmic reticulum membrane; C:integral component of membrane			IPR001580 (PRINTS); IPR001580 (PFAM); IPR001580 (PANTHER); PTHR11073:SF30 (PANTHER)	P:GO:0006457; F:GO:0005509; F:GO:0051082; C:GO:0005783	P:protein folding; F:calcium ion binding; F:unfolded protein binding; C:endoplasmic reticulum
[INTERPRO, BLASTED, MAPPED, ANNOTATED]	Eg01_t002560	hypothetical protein C4D60_Mb03t02140	1193	10	0	90.79	2	P:GO:0016180; C:GO:0032039	P:snRNA processing; C:integrator complex			IPR033060 (PANTHER)	P:GO:0016180; C:GO:0032039	P:snRNA processing; C:integrator complex
[INTERPRO, BLASTED, MAPPED, ANNOTATED]	Eg01_t002570	scarecrow-like protein 1 isoform X3	587	10	0	95.14	4	P:GO:0006355; F:GO:0003700; F:GO:0043565; C:GO:0005634	P:regulation of transcription, DNA-templated; F:DNA-binding transcription factor activity; F:sequence-specific DNA binding; C:nucleus			IPR005202 (PFAM); IPR030011 (PTHR31636:PANTHER); PTHR31636 (PANTHER); IPR005202 (PROSITE_PROFILES)	F:GO:0003700; C:GO:0005634	F:DNA-binding transcription factor activity; C:nucleus
[INTERPRO, NO-BLAST]	Eg01_t002580	---NA---	98									no IPS match	no IPS match	no IPS match
[INTERPRO, BLASTED]	Eg01_t002590	hypothetical protein GW17_00026029	446	10	0	81.74						PTHR34460:SF2 (PANTHER); PTHR34460 (PANTHER)	no GO terms	no GO terms
[INTERPRO, BLASTED]	Eg01_t002600	hypothetical protein GW17_00026030	99	3	7.91142e-56	90.24						no IPS match	no IPS match	no IPS match
[INTERPRO, BLASTED, MAPPED, ANNOTATED]	Eg01_t002610	PREDICTED: seipin-1	412	10	0	92.55	7	P:GO:0006629; P:GO:0009846; P:GO:0010162; P:GO:0010344; P:GO:0080155; P:GO:0140042; C:GO:0030176	P:lipid metabolic process; P:pollen germination; P:seed dormancy process; P:seed oilbody biogenesis; P:regulation of double fertilization forming a zygote and endosperm; P:lipid droplet formation; C:integral component of endoplasmic reticulum membrane			IPR009617 (PFAM); PTHR21212:SF5 (PANTHER); IPR009617 (PANTHER)	P:GO:0019915	P:lipid storage
[INTERPRO, BLASTED, MAPPED, ANNOTATED]	Eg01_t002620	type II inositol polyphosphate 5-phosphatase 15-like	1103	10	0	78.44	3	P:GO:0046856; F:GO:0005515; F:GO:0016787	P:phosphatidylinositol dephosphorylation; F:protein binding; F:hydrolase activity	EC:3	Hydrolases	IPR001680 (SMART); IPR000300 (SMART); IPR005135 (PFAM); PTHR11200 (PANTHER); PTHR11200:SF270 (PANTHER)	P:GO:0046856; F:GO:0005515	P:phosphatidylinositol dephosphorylation; F:protein binding
[INTERPRO, BLASTED, MAPPED, ANNOTATED]	Eg01_t002630	prolyl 4-hydroxylase 1-like isoform X2	264	10	4.42084e-180	87.38	5	F:GO:0005506; F:GO:0016705; F:GO:0031418; F:GO:0051213; C:GO:0016021	F:iron ion binding; F:oxidoreductase activity, acting on paired donors, with incorporation or reduction of molecular oxygen; F:L-ascorbic acid binding; F:dioxygenase activity; C:integral component of membrane	EC:1.14	Acting on paired donors, with incorporation or reduction of molecular oxygen. The oxygen incorporated need not be derived from O(2)	IPR006620 (SMART); IPR005123 (PFAM); PTHR10869 (PANTHER); PTHR10869:SF42 (PANTHER); IPR005123 (PROSITE_PROFILES)	P:GO:0055114; F:GO:0005506; F:GO:0016491; F:GO:0016705; F:GO:0031418	P:obsolete oxidation-reduction process; F:iron ion binding; F:oxidoreductase activity; F:oxidoreductase activity, acting on paired donors, with incorporation or reduction of molecular oxygen; F:L-ascorbic acid binding
[INTERPRO, BLASTED, MAPPED, ANNOTATED]	Eg01_t002640	pirin-like protein	351	10	0	87.4	1	C:GO:0016021	C:integral component of membrane			IPR003829 (PFAM); IPR008778 (PFAM); PTHR13903:SF21 (PANTHER); PTHR13903 (PANTHER)	no GO terms	no GO terms
[INTERPRO, BLASTED, MAPPED, ANNOTATED]	Eg01_t002650	60S ribosomal protein L32-1-like	133	10	6.94707e-94	97.52	3	P:GO:0006412; F:GO:0003735; C:GO:0022625	P:translation; F:structural constituent of ribosome; C:cytosolic large ribosomal subunit			IPR001515 (SMART); IPR001515 (PFAM); PTHR23413:SF9 (PANTHER); IPR001515 (PANTHER)	P:GO:0006412; F:GO:0003735; C:GO:0005840	P:translation; F:structural constituent of ribosome; C:ribosome
[INTERPRO, BLASTED, MAPPED, ANNOTATED]	Eg01_t002660	cation/H(+) antiporter 15	859	10	0	85.76	4	P:GO:1902600; F:GO:0015299; C:GO:0009941; C:GO:0016021	P:proton transmembrane transport; F:solute:proton antiporter activity; C:chloroplast envelope; C:integral component of membrane	EC:7	Translocases	IPR006153 (PFAM); PTHR32468:SF26 (PANTHER); PTHR32468 (PANTHER)	P:GO:0006812; P:GO:0055085; F:GO:0015299; C:GO:0016021	P:cation transport; P:transmembrane transport; F:solute:proton antiporter activity; C:integral component of membrane
[INTERPRO, NO-BLAST]	Eg01_t002670	---NA---	69									no IPS match	no IPS match	no IPS match
[INTERPRO, BLASTED, MAPPED, ANNOTATED]	Eg01_t002680	transcription factor bHLH77 isoform X2	504	10	0	77.81	3	P:GO:0006355; F:GO:0046983; C:GO:0005634	P:regulation of transcription, DNA-templated; F:protein dimerization activity; C:nucleus			IPR011598 (SMART); IPR011598 (PFAM); IPR024097 (PANTHER); PTHR12565:SF357 (PANTHER); PTHR12565:SF357 (PANTHER); IPR011598 (PROSITE_PROFILES)	P:GO:0006355; F:GO:0046983	P:regulation of transcription, DNA-templated; F:protein dimerization activity
[INTERPRO, BLASTED, MAPPED, ANNOTATED]	Eg01_t002690	ras GTPase-activating protein-binding protein 1-like	442	10	0	81.21	1	F:GO:0003723	F:RNA binding			IPR000504 (SMART); IPR000504 (PFAM); IPR002075 (PFAM); PTHR10693:SF48 (PANTHER); IPR039539 (PANTHER); IPR018222 (PROSITE_PROFILES); IPR000504 (PROSITE_PROFILES)	F:GO:0003676	F:nucleic acid binding
[INTERPRO, BLASTED, MAPPED, ANNOTATED]	Eg01_t002700	probable inorganic phosphate transporter 1-8	533	10	0	96.99	5	P:GO:0006817; P:GO:0055085; F:GO:0005315; F:GO:0015293; C:GO:0016021	P:phosphate ion transport; P:transmembrane transport; F:inorganic phosphate transmembrane transporter activity; F:symporter activity; C:integral component of membrane	EC:7	Translocases	IPR005828 (PFAM); PTHR24064:SF261 (PANTHER); PTHR24064 (PANTHER); IPR020846 (PROSITE_PROFILES)	P:GO:0055085; F:GO:0022857; C:GO:0016021	P:transmembrane transport; F:transmembrane transporter activity; C:integral component of membrane
[INTERPRO, BLASTED, MAPPED, ANNOTATED]	Eg01_t002710	putative pentatricopeptide repeat-containing protein At5g52630	764	10	0	93.09	1	F:GO:0008270	F:zinc ion binding			IPR002885 (PFAM); IPR002885 (PFAM); IPR032867 (PFAM); PTHR24015 (PANTHER); IPR002885 (PROSITE_PROFILES); IPR002885 (PROSITE_PROFILES); IPR002885 (PROSITE_PROFILES); IPR002885 (PROSITE_PROFILES); IPR002885 (PROSITE_PROFILES); IPR002885 (PROSITE_PROFILES); IPR002885 (PROSITE_PROFILES); IPR002885 (PROSITE_PROFILES); IPR002885 (PROSITE_PROFILES); IPR002885 (PROSITE_PROFILES); IPR002885 (PROSITE_PROFI…	F:GO:0008270	F:zinc ion binding
[INTERPRO, BLASTED, MAPPED, ANNOTATED]	Eg01_t002720	PREDICTED: uncharacterized protein LOC103977111	391	10	0	80.95	1	C:GO:0016021	C:integral component of membrane			IPR012458 (PFAM); PTHR47289:SF2 (PANTHER); PTHR47289 (PANTHER)	no GO terms	no GO terms
[INTERPRO, BLASTED, MAPPED, ANNOTATED]	Eg01_t002730	probable leucine-rich repeat receptor-like protein kinase At1g35710	499	10	0	80.32	2	F:GO:0005515; C:GO:0016021	F:protein binding; C:integral component of membrane			PR00019 (PRINTS); IPR003591 (SMART); IPR001611 (PFAM); PTHR27004 (PANTHER); PTHR27004:SF280 (PANTHER)	F:GO:0005515	F:protein binding
[INTERPRO, BLASTED, MAPPED, ANNOTATED]	Eg01_t002740	LRR receptor-like serine/threonine-protein kinase GSO1	456	10	0	75.58	2	F:GO:0005515; C:GO:0016021	F:protein binding; C:integral component of membrane			PR00019 (PRINTS); IPR003591 (SMART); IPR001611 (PFAM); IPR013210 (PFAM); IPR001611 (PFAM); PTHR27000 (PANTHER); PTHR27000 (PANTHER); PTHR27000:SF679 (PANTHER); PTHR27000:SF679 (PANTHER)	F:GO:0005515	F:protein binding
[INTERPRO, BLASTED, MAPPED, ANNOTATED]	Eg01_t002750	thylakoid lumenal 17.9 kDa protein, chloroplastic isoform X6	200	10	3.76637e-110	83.58	2	C:GO:0009543; C:GO:0016021	C:chloroplast thylakoid lumen; C:integral component of membrane			IPR037734 (PANTHER)	no GO terms	no GO terms
[INTERPRO, NO-BLAST]	Eg01_t002760	---NA---	110									no IPS match	no IPS match	no IPS match
[INTERPRO, BLASTED]	Eg01_t002770	hypothetical protein BHM03_00054599	771	10	0	95.43						IPR001623 (PRINTS); IPR001623 (SMART); IPR001623 (PFAM); IPR024593 (PFAM); PTHR44137:SF7 (PANTHER); PTHR44137 (PANTHER); IPR001623 (PROSITE_PROFILES)	no GO terms	no GO terms
[INTERPRO, BLASTED, MAPPED, ANNOTATED]	Eg01_t002780	eukaryotic translation initiation factor 4E	229	10	3.23326e-145	97.17	5	P:GO:0006413; P:GO:0006417; F:GO:0000340; F:GO:0003743; C:GO:0016281	P:translational initiation; P:regulation of translation; F:RNA 7-methylguanosine cap binding; F:translation initiation factor activity; C:eukaryotic translation initiation factor 4F complex			IPR001040 (PFAM); PTHR11960:SF37 (PANTHER); IPR001040 (PANTHER)	P:GO:0006413; F:GO:0003723; F:GO:0003743	P:translational initiation; F:RNA binding; F:translation initiation factor activity
[INTERPRO, BLASTED, ANNOTATED]	Eg01_t002790	F-box/LRR-repeat protein 4-like	494	10	0	89.46	1	F:GO:0005515	F:protein binding			IPR006553 (SMART); IPR001810 (SMART); IPR001810 (PFAM); PTHR13318 (PANTHER); PTHR13318:SF77 (PANTHER)	F:GO:0005515	F:protein binding
[INTERPRO, BLASTED]	Eg01_t002800	hypothetical protein BHM03_00032720	144	1	6.24914e-18	64.71						no IPS match	no IPS match	no IPS match
[INTERPRO, BLASTED, MAPPED, ANNOTATED]	Eg01_t002810	inorganic phosphate transporter 2-1, chloroplastic	579	10	0	86.85	5	P:GO:0006817; P:GO:0055085; F:GO:0005315; F:GO:0015293; C:GO:0016021	P:phosphate ion transport; P:transmembrane transport; F:inorganic phosphate transmembrane transporter activity; F:symporter activity; C:integral component of membrane	EC:7	Translocases	IPR001204 (PFAM); PTHR11101:SF91 (PANTHER); IPR001204 (PANTHER)	P:GO:0006817; F:GO:0005315; C:GO:0016020	P:phosphate ion transport; F:inorganic phosphate transmembrane transporter activity; C:membrane
[INTERPRO, BLASTED, MAPPED, ANNOTATED]	Eg01_t002820	protein-L-isoaspartate O-methyltransferase	280	10	0	89.44	2	P:GO:0006479; F:GO:0004719	P:protein methylation; F:protein-L-isoaspartate (D-aspartate) O-methyltransferase activity	EC:2.1.1.77	Protein-L-isoaspartate(D-aspartate) O-methyltransferase	PF01135 (PFAM); IPR000682 (PANTHER); PTHR11579:SF24 (PANTHER)	P:GO:0006464; F:GO:0004719	P:cellular protein modification process; F:protein-L-isoaspartate (D-aspartate) O-methyltransferase activity
[INTERPRO, BLASTED, MAPPED, ANNOTATED]	Eg01_t002830	elongator complex protein 3	561	10	0	97.52	5	F:GO:0000049; F:GO:0008080; F:GO:0046872; F:GO:0051539; F:GO:0106261	F:tRNA binding; F:N-acetyltransferase activity; F:metal ion binding; F:4 iron, 4 sulfur cluster binding; F:tRNA uridine(34) acetyltransferase activity	EC:2.3.1	Acyltransferases	IPR006638 (SMART); IPR032432 (PFAM); IPR000182 (PFAM); IPR007197 (PFAM); IPR039661 (PANTHER); IPR034687 (PTHR11135:PANTHER); IPR000182 (PROSITE_PROFILES)	F:GO:0003824; F:GO:0008080; F:GO:0051536	F:catalytic activity; F:N-acetyltransferase activity; F:iron-sulfur cluster binding
[INTERPRO, BLASTED, MAPPED, ANNOTATED]	Eg01_t002840	F-box protein SKIP14-like	403	10	0	84.21	2	F:GO:0005515; C:GO:0005737	F:protein binding; C:cytoplasm			IPR001810 (PFAM); PTHR13382:SF9 (PANTHER); PTHR13382 (PANTHER)	F:GO:0005515	F:protein binding
[INTERPRO, BLASTED, ANNOTATED]	Eg01_t002850	transcription factor GTE9-like	701	10	0	81.54	1	F:GO:0005515	F:protein binding			IPR001487 (PRINTS); IPR001487 (SMART); IPR027353 (PFAM); IPR001487 (PFAM); PTHR46136 (PANTHER); PTHR46136:SF4 (PANTHER); IPR001487 (PROSITE_PROFILES)	F:GO:0005515	F:protein binding
[INTERPRO, BLASTED, ANNOTATED]	Eg01_t002860	transcription factor GTE9-like	716	10	0	89.06	1	F:GO:0005515	F:protein binding			IPR001487 (PRINTS); IPR001487 (SMART); IPR001487 (PFAM); IPR027353 (PFAM); PTHR46136:SF4 (PANTHER); PTHR46136 (PANTHER); IPR001487 (PROSITE_PROFILES)	F:GO:0005515	F:protein binding
[INTERPRO, BLASTED, MAPPED, ANNOTATED]	Eg01_t002870	protein phosphatase inhibitor 2-like	157	10	1.36306e-109	84.3	4	P:GO:0009966; P:GO:0043086; P:GO:0043666; F:GO:0004864	P:regulation of signal transduction; P:negative regulation of catalytic activity; P:regulation of phosphoprotein phosphatase activity; F:protein phosphatase inhibitor activity			IPR007062 (PFAM); IPR007062 (PANTHER); PTHR12398:SF20 (PANTHER)	P:GO:0009966; P:GO:0043666; F:GO:0004864	P:regulation of signal transduction; P:regulation of phosphoprotein phosphatase activity; F:protein phosphatase inhibitor activity
[INTERPRO, BLASTED, MAPPED, ANNOTATED]	Eg01_t002880	transcription termination factor MTERF5, chloroplastic	496	10	0	91.85	9	P:GO:0006353; P:GO:0006355; P:GO:0009651; P:GO:0009658; P:GO:0009737; P:GO:0032502; P:GO:0042793; F:GO:1990837; C:GO:0009507	P:DNA-templated transcription, termination; P:regulation of transcription, DNA-templated; P:response to salt stress; P:chloroplast organization; P:response to abscisic acid; P:developmental process; P:plastid transcription; F:sequence-specific double-stranded DNA binding; C:chloroplast			IPR003690 (SMART); IPR003690 (PFAM); PTHR13068 (PANTHER); PTHR13068:SF9 (PANTHER)	P:GO:0006355; F:GO:0003690	P:regulation of transcription, DNA-templated; F:double-stranded DNA binding
[INTERPRO, BLASTED, ANNOTATED]	Eg01_t002890	PREDICTED: uncharacterized protein LOC103977377	163	10	1.92296e-93	84.22	1	F:GO:0005515	F:protein binding			PTHR14791 (PANTHER); PTHR14791:SF39 (PANTHER); IPR001202 (PROSITE_PROFILES)	F:GO:0005515	F:protein binding
[INTERPRO, BLASTED]	Eg01_t002900	pentatricopeptide repeat-containing protein At4g38010	592	10	0	92.34						IPR002885 (PFAM); IPR002885 (PFAM); PTHR24015 (PANTHER); IPR002885 (PROSITE_PROFILES); IPR002885 (PROSITE_PROFILES); IPR002885 (PROSITE_PROFILES); IPR002885 (PROSITE_PROFILES); IPR002885 (PROSITE_PROFILES); IPR002885 (PROSITE_PROFILES); IPR002885 (PROSITE_PROFILES); IPR002885 (PROSITE_PROFILES); IPR002885 (PROSITE_PROFILES); IPR002885 (PROSITE_PROFILES); IPR002885 (PROSITE_PROFILES); IPR002885 (P…	no GO terms	no GO terms
[INTERPRO, BLASTED]	Eg01_t002910	heading date 3A/Flowering Locus T-like protein 9	178	10	5.07602e-123	94.45						IPR008914 (PFAM); PTHR11362:SF87 (PANTHER); IPR035810 (PANTHER)	no GO terms	no GO terms
[INTERPRO, BLASTED]	Eg01_t002920	PREDICTED: uncharacterized protein LOC103977093	620	10	0	84.66						PTHR36020 (PANTHER)	no GO terms	no GO terms
[INTERPRO, BLASTED, MAPPED, ANNOTATED]	Eg01_t002930	14-3-3-like protein 16R	104	10	2.88743e-49	92.5	1	C:GO:0016021	C:integral component of membrane			IPR000308 (PRINTS); IPR023410 (PFAM); PTHR18860:SF94 (PANTHER); IPR000308 (PANTHER)	no GO terms	no GO terms
[INTERPRO, BLASTED, MAPPED, ANNOTATED]	Eg01_t002940	diacylglycerol kinase 2	716	10	0	89.63	8	P:GO:0006952; P:GO:0007205; P:GO:0016310; P:GO:0035556; F:GO:0003951; F:GO:0004143; F:GO:0005524; C:GO:0016021	P:defense response; P:protein kinase C-activating G protein-coupled receptor signaling pathway; P:phosphorylation; P:intracellular signal transduction; F:NAD+ kinase activity; F:diacylglycerol kinase activity; F:ATP binding; C:integral component of membrane	EC:2.7.1.23; EC:2.7.1.107	NAD(+) kinase; Diacylglycerol kinase (ATP)	IPR002219 (SMART); IPR001206 (SMART); IPR000756 (SMART); IPR001206 (PFAM); IPR002219 (PFAM); IPR000756 (PFAM); IPR037607 (PANTHER); PTHR11255:SF54 (PANTHER); IPR002219 (PROSITE_PROFILES); IPR001206 (PROSITE_PROFILES)	P:GO:0007165; P:GO:0007205; P:GO:0035556; F:GO:0004143; F:GO:0016301	P:signal transduction; P:protein kinase C-activating G protein-coupled receptor signaling pathway; P:intracellular signal transduction; F:diacylglycerol kinase activity; F:kinase activity
[INTERPRO, BLASTED]	Eg01_t002950	ankyrin repeat protein SKIP35	629	10	0	88.46						PTHR36024 (PANTHER); PTHR36024:SF1 (PANTHER)	no GO terms	no GO terms
[INTERPRO, NO-BLAST]	Eg01_t002960	---NA---	58									no IPS match	no IPS match	no IPS match
[INTERPRO, BLASTED, MAPPED, ANNOTATED]	Eg01_t002970	hypothetical protein B296_00025765	428	10	0	90.96	2	F:GO:0008168; C:GO:0016021	F:methyltransferase activity; C:integral component of membrane	EC:2.1.1	Transferring one-carbon groups	IPR013216 (PFAM); PTHR44067 (PANTHER); PTHR44067:SF10 (PANTHER)	F:GO:0008168	F:methyltransferase activity
[INTERPRO, NO-BLAST]	Eg01_t002980	---NA---	123									no IPS match	no IPS match	no IPS match
[INTERPRO, BLASTED, MAPPED, ANNOTATED]	Eg01_t002990	zinc finger BED domain-containing protein RICESLEEPER 2-like isoform X2	648	10	0	94.23	4	F:GO:0003677; F:GO:0046872; F:GO:0046983; C:GO:0005634	F:DNA binding; F:metal ion binding; F:protein dimerization activity; C:nucleus			IPR003656 (SMART); IPR025525 (PFAM); IPR008906 (PFAM); PTHR23272 (PANTHER); PTHR23272:SF111 (PANTHER); IPR003656 (PROSITE_PROFILES)	F:GO:0003677; F:GO:0046983	F:DNA binding; F:protein dimerization activity
[INTERPRO, NO-BLAST]	Eg01_t003000	---NA---	87									no IPS match	no IPS match	no IPS match
[INTERPRO, BLASTED, MAPPED, ANNOTATED]	Eg01_t003010	chlorophyll a-b binding protein CP26, chloroplastic	539	10	0	91.98	11	P:GO:0009416; P:GO:0009768; P:GO:0018298; F:GO:0010181; F:GO:0016168; F:GO:0016491; F:GO:0046872; C:GO:0009522; C:GO:0009523; C:GO:0009535; C:GO:0010287	P:response to light stimulus; P:photosynthesis, light harvesting in photosystem I; P:protein-chromophore linkage; F:FMN binding; F:chlorophyll binding; F:oxidoreductase activity; F:metal ion binding; C:photosystem I; C:photosystem II; C:chloroplast thylakoid membrane; C:plastoglobule			IPR022796 (PFAM); IPR001155 (PFAM); IPR001344 (PANTHER); PTHR21649:SF73 (PANTHER)	P:GO:0009765; P:GO:0055114; F:GO:0010181; F:GO:0016491; C:GO:0016020	P:photosynthesis, light harvesting; P:obsolete oxidation-reduction process; F:FMN binding; F:oxidoreductase activity; C:membrane
[INTERPRO, BLASTED, MAPPED, ANNOTATED]	Eg01_t003020	protein MAINTENANCE OF PSII UNDER HIGH LIGHT 1	247	10	9.57772e-169	86.18	6	P:GO:0006633; P:GO:0031408; P:GO:0061635; F:GO:0010181; F:GO:0016491; C:GO:0009535	P:fatty acid biosynthetic process; P:oxylipin biosynthetic process; P:regulation of protein complex stability; F:FMN binding; F:oxidoreductase activity; C:chloroplast thylakoid membrane	EC:1	Oxidoreductases	IPR038936 (PANTHER)	P:GO:0061635; C:GO:0009535	P:regulation of protein complex stability; C:chloroplast thylakoid membrane
[INTERPRO, BLASTED, MAPPED, ANNOTATED]	Eg01_t003030	putative 12-oxophytodienoate reductase 11	369	10	0	94.27	4	P:GO:0006633; P:GO:0031408; F:GO:0010181; F:GO:0016629	P:fatty acid biosynthetic process; P:oxylipin biosynthetic process; F:FMN binding; F:12-oxophytodienoate reductase activity	EC:1.3.1.42	12-oxophytodienoate reductase	IPR001155 (PFAM); PTHR22893:SF102 (PANTHER); PTHR22893 (PANTHER)	P:GO:0055114; F:GO:0010181; F:GO:0016491	P:obsolete oxidation-reduction process; F:FMN binding; F:oxidoreductase activity
[INTERPRO, BLASTED, MAPPED, ANNOTATED]	Eg01_t003040	PREDICTED: uncharacterized protein At4g06598-like isoform X1	366	10	0	90.94	2	P:GO:0006355; F:GO:0003700	P:regulation of transcription, DNA-templated; F:DNA-binding transcription factor activity			IPR004827 (SMART); PTHR46835 (PANTHER); PTHR46835:SF3 (PANTHER)	P:GO:0006355; F:GO:0003700	P:regulation of transcription, DNA-templated; F:DNA-binding transcription factor activity
[INTERPRO, BLASTED, MAPPED, ANNOTATED]	Eg01_t003050	hypothetical protein C4D60_Mb03t02560	610	10	0	88.64	1	F:GO:0003824	F:catalytic activity			IPR000192 (PFAM); PTHR43586 (PANTHER); PTHR43586:SF17 (PANTHER)	no GO terms	no GO terms
[INTERPRO, BLASTED, MAPPED, ANNOTATED]	Eg01_t003060	transcriptional corepressor SEUSS-like	891	10	0	85.96	4	P:GO:0000122; P:GO:0045944; C:GO:0005634; C:GO:0005667	P:negative regulation of transcription by RNA polymerase II; P:positive regulation of transcription by RNA polymerase II; C:nucleus; C:transcription regulator complex			IPR029005 (PFAM); IPR029005 (PANTHER); PTHR10378:SF24 (PANTHER)	no GO terms	no GO terms
[INTERPRO, BLASTED]	Eg01_t003070	putative Glutamate-1-semialdehyde 2,1-aminomutase 1	205	10	1.99923e-77	58.46						PTHR34666 (PANTHER); PTHR34666:SF1 (PANTHER)	no GO terms	no GO terms
[INTERPRO, BLASTED, MAPPED, ANNOTATED]	Eg01_t003080	amino acid permease 4-like	492	10	0	93.07	3	P:GO:0006865; C:GO:0005886; C:GO:0016021	P:amino acid transport; C:plasma membrane; C:integral component of membrane			IPR013057 (PFAM); PTHR22950 (PANTHER); PTHR22950:SF551 (PANTHER)	no GO terms	no GO terms
[INTERPRO, BLASTED, MAPPED, ANNOTATED]	Eg01_t003090	1-aminocyclopropane-1-carboxylate oxidase	306	10	0	95.32	5	P:GO:0009693; P:GO:0009835; F:GO:0009815; F:GO:0031418; F:GO:0046872	P:ethylene biosynthetic process; P:fruit ripening; F:1-aminocyclopropane-1-carboxylate oxidase activity; F:L-ascorbic acid binding; F:metal ion binding	EC:1.4.3; EC:1.14.17.4	Acting on the CH-NH(2) group of donors; Aminocyclopropanecarboxylate oxidase	IPR026992 (PFAM); IPR005123 (PFAM); PTHR10209 (PANTHER); PTHR10209:SF586 (PANTHER); IPR005123 (PROSITE_PROFILES)	P:GO:0055114; F:GO:0016491	P:obsolete oxidation-reduction process; F:oxidoreductase activity
[INTERPRO, BLASTED, MAPPED, ANNOTATED]	Eg01_t003100	1-aminocyclopropane-1-carboxylate oxidase	309	10	0	95.12	5	P:GO:0009693; P:GO:0009835; F:GO:0009815; F:GO:0031418; F:GO:0046872	P:ethylene biosynthetic process; P:fruit ripening; F:1-aminocyclopropane-1-carboxylate oxidase activity; F:L-ascorbic acid binding; F:metal ion binding	EC:1.4.3; EC:1.14.17.4	Acting on the CH-NH(2) group of donors; Aminocyclopropanecarboxylate oxidase	IPR005123 (PFAM); IPR026992 (PFAM); PTHR10209:SF586 (PANTHER); PTHR10209 (PANTHER); IPR005123 (PROSITE_PROFILES)	P:GO:0055114; F:GO:0016491	P:obsolete oxidation-reduction process; F:oxidoreductase activity
[INTERPRO, BLASTED, MAPPED, ANNOTATED]	Eg01_t003110	DNA polymerase delta catalytic subunit	1001	10	0	96.67	8	P:GO:0006260; P:GO:0071897; F:GO:0000166; F:GO:0003677; F:GO:0003887; F:GO:0046872; F:GO:0051539; C:GO:0005634	P:DNA replication; P:DNA biosynthetic process; F:nucleotide binding; F:DNA binding; F:DNA-directed DNA polymerase activity; F:metal ion binding; F:4 iron, 4 sulfur cluster binding; C:nucleus	EC:2.7.7.7	DNA-directed DNA polymerase	IPR006172 (PRINTS); IPR006172 (SMART); IPR006134 (PFAM); IPR006133 (PFAM); IPR025687 (PFAM); PTHR10322:SF23 (PANTHER); PTHR10322 (PANTHER)	F:GO:0000166; F:GO:0003676; F:GO:0003677; F:GO:0003887	F:nucleotide binding; F:nucleic acid binding; F:DNA binding; F:DNA-directed DNA polymerase activity
[INTERPRO, BLASTED, MAPPED, ANNOTATED]	Eg01_t003120	transmembrane 9 superfamily member 1-like	587	10	0	97.43	4	P:GO:0072657; C:GO:0000139; C:GO:0010008; C:GO:0016021	P:protein localization to membrane; C:Golgi membrane; C:endosome membrane; C:integral component of membrane			IPR004240 (PFAM); PTHR10766:SF48 (PANTHER); IPR004240 (PANTHER)	C:GO:0016021	C:integral component of membrane
[INTERPRO, BLASTED, MAPPED, ANNOTATED]	Eg01_t003130	protein-tyrosine-phosphatase PTP1	308	10	8.36367e-175	72.48	2	P:GO:0035335; F:GO:0004725	P:peptidyl-tyrosine dephosphorylation; F:protein tyrosine phosphatase activity	EC:3.1.3.48	Protein-tyrosine-phosphatase	IPR000242 (PRINTS); IPR003595 (SMART); IPR000242 (SMART); IPR000242 (PFAM); PTHR19134:SF487 (PANTHER); PTHR19134 (PANTHER); PTHR19134 (PANTHER); PTHR19134:SF487 (PANTHER); IPR000387 (PROSITE_PROFILES); IPR000242 (PROSITE_PROFILES)	P:GO:0006470; P:GO:0016311; F:GO:0004725; F:GO:0016791	P:protein dephosphorylation; P:dephosphorylation; F:protein tyrosine phosphatase activity; F:phosphatase activity
[INTERPRO, BLASTED, MAPPED, ANNOTATED]	Eg01_t003140	protein PSK SIMULATOR 1	644	10	0	77.13	3	P:GO:0006662; P:GO:0045927; F:GO:0015035	P:glycerol ether metabolic process; P:positive regulation of growth; F:protein-disulfide reductase activity	EC:1.8	Acting on a sulfur group of donors	IPR021864 (PFAM); IPR007700 (PFAM); PTHR31730:SF25 (PANTHER); PTHR31730 (PANTHER)	P:GO:0045927	P:positive regulation of growth
[INTERPRO, BLASTED, MAPPED, ANNOTATED]	Eg01_t003150	thioredoxin M3, chloroplastic-like	192	10	1.09076e-119	79.22	2	P:GO:0006662; F:GO:0015035	P:glycerol ether metabolic process; F:protein-disulfide reductase activity	EC:1.8	Acting on a sulfur group of donors	PR00421 (PRINTS); IPR013766 (PFAM); PTHR45663 (PANTHER); PTHR45663:SF21 (PANTHER); IPR013766 (PROSITE_PROFILES)	no GO terms	no GO terms
[INTERPRO, BLASTED, MAPPED, ANNOTATED]	Eg01_t003160	cationic peroxidase SPC4-like	382	10	0	89.97	7	P:GO:0006979; P:GO:0042744; P:GO:0098869; F:GO:0004601; F:GO:0020037; F:GO:0046872; C:GO:0005576	P:response to oxidative stress; P:hydrogen peroxide catabolic process; P:cellular oxidant detoxification; F:peroxidase activity; F:heme binding; F:metal ion binding; C:extracellular region	EC:1.11.1	Acting on a peroxide as acceptor	IPR000823 (PRINTS); IPR002016 (PRINTS); IPR002016 (PFAM); PTHR31235 (PANTHER); PTHR31235:SF241 (PANTHER); IPR002016 (PROSITE_PROFILES)	P:GO:0006979; P:GO:0055114; F:GO:0004601; F:GO:0020037	P:response to oxidative stress; P:obsolete oxidation-reduction process; F:peroxidase activity; F:heme binding
[INTERPRO, BLASTED]	Eg01_t003170	COP9 signalosome complex subunit 8-like isoform X2	254	6	1.25993e-48	64.44						no IPS match	no IPS match	no IPS match
[INTERPRO, BLASTED, MAPPED, ANNOTATED]	Eg01_t003180	actin 2	215	10	5.40669e-117	69.67	1	F:GO:0000166	F:nucleotide binding			IPR004000 (PRINTS); IPR004000 (SMART); IPR004000 (PFAM); PTHR11937:SF395 (PANTHER); PTHR11937:SF395 (PANTHER); IPR004000 (PANTHER); IPR004000 (PANTHER)	no GO terms	no GO terms
[INTERPRO, BLASTED, MAPPED, ANNOTATED]	Eg01_t003190	2-Cys peroxiredoxin BAS1, chloroplastic	80	7	2.25444e-28	70.44	2	P:GO:0098869; F:GO:0051920	P:cellular oxidant detoxification; F:peroxiredoxin activity	EC:1.11.1.24	Thioredoxin-dependent peroxiredoxin	no IPS match	no IPS match	no IPS match
[INTERPRO, BLASTED, MAPPED, ANNOTATED]	Eg01_t003200	hypothetical protein BHE74_00049435	163	10	9.92131e-112	72.76	1	C:GO:0016021	C:integral component of membrane			PTHR34569 (PANTHER); PTHR34569:SF2 (PANTHER)	no GO terms	no GO terms
[INTERPRO, BLASTED, MAPPED, ANNOTATED]	Eg01_t003210	cytochrome b-c1 complex subunit 9	73	10	9.97303e-42	89.81	2	P:GO:0006122; C:GO:0005750	P:mitochondrial electron transport, ubiquinol to cytochrome c; C:mitochondrial respiratory chain complex III			IPR008027 (PFAM); IPR008027 (PANTHER); PTHR12980:SF3 (PANTHER)	P:GO:0006122; C:GO:0005743; C:GO:0005750	P:mitochondrial electron transport, ubiquinol to cytochrome c; C:mitochondrial inner membrane; C:mitochondrial respiratory chain complex III
[INTERPRO, BLASTED]	Eg01_t003220	hypothetical protein BHE74_00021053	101	10	1.42496e-58	71.72						PTHR33148:SF46 (PANTHER); PTHR33148 (PANTHER)	no GO terms	no GO terms
[INTERPRO, NO-BLAST]	Eg01_t003230	---NA---	84									no IPS match	no IPS match	no IPS match
[INTERPRO, BLASTED, MAPPED, ANNOTATED]	Eg01_t003240	40S ribosomal protein S25-like	108	10	1.95117e-71	93.07	1	C:GO:0005840	C:ribosome			IPR004977 (PFAM); IPR004977 (PANTHER); PTHR12850:SF21 (PANTHER)	no GO terms	no GO terms
[INTERPRO, BLASTED, MAPPED, ANNOTATED]	Eg01_t003250	rho GTPase-activating protein 5-like	496	10	0	77.54	1	P:GO:0007165	P:signal transduction			IPR000198 (SMART); IPR000095 (SMART); IPR000095 (PFAM); IPR000198 (PFAM); PTHR23177 (PANTHER); PTHR23177:SF64 (PANTHER); IPR000095 (PROSITE_PROFILES); IPR000198 (PROSITE_PROFILES)	P:GO:0007165	P:signal transduction
[INTERPRO, BLASTED, MAPPED, ANNOTATED]	Eg01_t003260	hypothetical protein B296_00053842	588	10	0	87.12	1	P:GO:0045927	P:positive regulation of growth			IPR021864 (PFAM); IPR007700 (PFAM); PTHR31371:SF4 (PANTHER); PTHR31371 (PANTHER)	P:GO:0045927	P:positive regulation of growth
[INTERPRO, NO-BLAST]	Eg01_t003270	---NA---	87									no IPS match	no IPS match	no IPS match
[INTERPRO, BLASTED, MAPPED, ANNOTATED]	Eg01_t003280	AT-hook motif nuclear-localized protein 7	362	10	0	85.66	2	F:GO:0003680; C:GO:0005634	F:minor groove of adenine-thymine-rich DNA binding; C:nucleus			IPR005175 (PFAM); PTHR31500:SF56 (PANTHER); IPR039605 (PANTHER); IPR005175 (PROSITE_PROFILES)	F:GO:0003680	F:minor groove of adenine-thymine-rich DNA binding
[INTERPRO, BLASTED]	Eg01_t003290	hypothetical protein BHM03_00035611	317	10	0	88.73						IPR008586 (PFAM); PTHR31972:SF48 (PANTHER); IPR008586 (PANTHER)	no GO terms	no GO terms
[INTERPRO, BLASTED, MAPPED, ANNOTATED]	Eg01_t003300	IQ domain-containing protein IQM3-like isoform X2	419	10	0	86.43	2	F:GO:0005515; C:GO:0005634	F:protein binding; C:nucleus			PTHR31250:SF10 (PANTHER); PTHR31250 (PANTHER); IPR000048 (PROSITE_PROFILES)	F:GO:0005515	F:protein binding
[INTERPRO, BLASTED]	Eg01_t003310	CEN-like protein 2	173	10	3.36317e-122	95.46						IPR008914 (PFAM); IPR035810 (PANTHER); PTHR11362:SF77 (PANTHER)	no GO terms	no GO terms
[INTERPRO, BLASTED, MAPPED]	Eg01_t003320	zinc finger protein 316-like	187	10	2.48902e-105	69.88	2	C:GO:0016020; C:GO:0016021	C:membrane; C:integral component of membrane			no IPS match	no IPS match	no IPS match
[INTERPRO, BLASTED, MAPPED, ANNOTATED]	Eg01_t003330	probable WRKY transcription factor 31	506	10	0	77.03	4	P:GO:0006355; F:GO:0003700; F:GO:0043565; C:GO:0005634	P:regulation of transcription, DNA-templated; F:DNA-binding transcription factor activity; F:sequence-specific DNA binding; C:nucleus			IPR003657 (SMART); IPR003657 (PFAM); PTHR31429 (PANTHER); PTHR31429:SF46 (PANTHER); IPR003657 (PROSITE_PROFILES)	P:GO:0006355; F:GO:0003700; F:GO:0043565	P:regulation of transcription, DNA-templated; F:DNA-binding transcription factor activity; F:sequence-specific DNA binding
[INTERPRO, NO-BLAST]	Eg01_t003340	---NA---	189									no IPS match	no IPS match	no IPS match
[INTERPRO, BLASTED, MAPPED, ANNOTATED]	Eg01_t003350	protein MEI2-like 2 isoform X1	598	10	0	77.4	1	F:GO:0003723	F:RNA binding			IPR007201 (PFAM); PTHR23147:SF111 (PANTHER); PTHR23147:SF111 (PANTHER); PTHR23147 (PANTHER); PTHR23147 (PANTHER)	no GO terms	no GO terms
[INTERPRO, BLASTED, MAPPED, ANNOTATED]	Eg01_t003360	mitogen-activated protein kinase 10 isoform X1	500	10	0	89.48	8	P:GO:0000165; P:GO:0006468; F:GO:0004707; F:GO:0005524; F:GO:0106310; F:GO:0106311; C:GO:0005634; C:GO:0005737	P:MAPK cascade; P:protein phosphorylation; F:MAP kinase activity; F:ATP binding; F:protein serine kinase activity; F:protein threonine kinase activity; C:nucleus; C:cytoplasm	EC:2.7.11.24; EC:2.7.11.1	Mitogen-activated protein kinase; Non-specific serine/threonine protein kinase	IPR000719 (SMART); IPR000719 (PFAM); PTHR24055 (PANTHER); PTHR24055:SF392 (PANTHER); IPR000719 (PROSITE_PROFILES)	P:GO:0006468; F:GO:0004672; F:GO:0005524	P:protein phosphorylation; F:protein kinase activity; F:ATP binding
[INTERPRO, BLASTED, MAPPED, ANNOTATED]	Eg01_t003370	hypothetical protein C4D60_Mb03t02890	148	10	2.79211e-98	92.79	1	C:GO:0016021	C:integral component of membrane			PF01190 (PFAM); PTHR38400 (PANTHER)	no GO terms	no GO terms
[INTERPRO, NO-BLAST]	Eg01_t003380	---NA---	90									no IPS match	no IPS match	no IPS match
[INTERPRO, BLASTED, MAPPED, ANNOTATED]	Eg01_t003390	aspartyl protease family protein 2-like	555	10	0	86.85	3	P:GO:0006508; F:GO:0004190; C:GO:0016021	P:proteolysis; F:aspartic-type endopeptidase activity; C:integral component of membrane	EC:3.4.23	Acting on peptide bonds (peptidases)	IPR001461 (PRINTS); IPR032861 (PFAM); IPR032799 (PFAM); IPR001461 (PANTHER); PTHR13683:SF705 (PANTHER); IPR033121 (PROSITE_PROFILES)	P:GO:0006508; F:GO:0004190	P:proteolysis; F:aspartic-type endopeptidase activity
[INTERPRO, BLASTED, MAPPED, ANNOTATED]	Eg01_t003400	OPA3-like protein	170	10	1.07531e-117	93.1	2	P:GO:0019216; C:GO:0005739	P:regulation of lipid metabolic process; C:mitochondrion			IPR010754 (PFAM); IPR010754 (PANTHER); PTHR12499:SF13 (PANTHER)	no GO terms	no GO terms
[INTERPRO, BLASTED]	Eg01_t003410	hypothetical protein C4D60_Mb03t02920	318	10	0	85.04						PTHR33785:SF5 (PANTHER); PTHR33785 (PANTHER)	no GO terms	no GO terms
[INTERPRO, BLASTED, MAPPED, ANNOTATED]	Eg01_t003420	probable ran guanine nucleotide release factor	202	10	1.05171e-139	89.11	1	P:GO:0015031	P:protein transport			IPR007681 (PFAM); IPR007681 (PANTHER)	no GO terms	no GO terms
[INTERPRO, BLASTED, MAPPED, ANNOTATED]	Eg01_t003430	probable RNA 3'-terminal phosphate cyclase-like protein	380	10	0	93.96	3	P:GO:0000479; F:GO:0004521; C:GO:0005730	P:endonucleolytic cleavage of tricistronic rRNA transcript (SSU-rRNA, 5.8S rRNA, LSU-rRNA); F:endoribonuclease activity; C:nucleolus	EC:3.1	Acting on ester bonds	IPR023797 (PFAM); IPR013791 (PFAM); IPR016443 (PTHR11096:PANTHER); IPR000228 (PANTHER)	P:GO:0006396; P:GO:0042254; C:GO:0005730	P:RNA processing; P:ribosome biogenesis; C:nucleolus
[INTERPRO, BLASTED]	Eg01_t003440	hypothetical protein GW17_00019697	819	10	0	83.81						PTHR33448:SF4 (PANTHER); PTHR33448 (PANTHER)	no GO terms	no GO terms
[INTERPRO, BLASTED]	Eg01_t003450	hypothetical protein B296_00023634	209	3	7.70702e-70	99.69						no IPS match	no IPS match	no IPS match
[INTERPRO, BLASTED, MAPPED, ANNOTATED]	Eg01_t003460	triose phosphate/phosphate translocator, chloroplastic isoform X1	425	10	0	92.04	5	P:GO:0055085; F:GO:0015297; C:GO:0005794; C:GO:0016021; C:GO:0031969	P:transmembrane transport; F:antiporter activity; C:Golgi apparatus; C:integral component of membrane; C:chloroplast membrane	EC:7	Translocases	IPR004853 (PFAM); PTHR11132:SF269 (PANTHER); PTHR11132 (PANTHER)	no GO terms	no GO terms
[INTERPRO, BLASTED]	Eg01_t003470	hypothetical protein GW17_00019692	146	10	1.00529e-104	88.63						PTHR31472 (PANTHER); PTHR31472:SF8 (PANTHER)	no GO terms	no GO terms
[INTERPRO, BLASTED, MAPPED, ANNOTATED]	Eg01_t003480	reticulon-like protein B17 isoform X1	360	10	0	78.32	1	C:GO:0016021	C:integral component of membrane			PTHR46626 (PANTHER); PTHR46626:SF2 (PANTHER); PTHR46626:SF2 (PANTHER); PTHR46626 (PANTHER)	no GO terms	no GO terms
[INTERPRO, BLASTED, MAPPED, ANNOTATED]	Eg01_t003490	nicotianamine aminotransferase A-like	426	10	0	88.49	4	P:GO:0006520; P:GO:0009058; F:GO:0008483; F:GO:0030170	P:cellular amino acid metabolic process; P:biosynthetic process; F:transaminase activity; F:pyridoxal phosphate binding	EC:2.6.1	Transferring nitrogenous groups	IPR004839 (PFAM); PTHR45744 (PANTHER); PTHR45744:SF11 (PANTHER)	P:GO:0009058; F:GO:0030170	P:biosynthetic process; F:pyridoxal phosphate binding
[INTERPRO, BLASTED, MAPPED, ANNOTATED]	Eg01_t003500	CASP-like protein 1C1	165	10	3.54738e-109	91.58	2	C:GO:0005886; C:GO:0016021	C:plasma membrane; C:integral component of membrane			IPR006702 (PFAM); PTHR11615:SF263 (PANTHER); PTHR11615 (PANTHER)	no GO terms	no GO terms
[INTERPRO, BLASTED, MAPPED, ANNOTATED]	Eg01_t003510	protein NLP3	946	10	0	76.29	3	P:GO:0006355; F:GO:0003700; F:GO:0005515	P:regulation of transcription, DNA-templated; F:DNA-binding transcription factor activity; F:protein binding			IPR000270 (SMART); IPR003035 (PFAM); IPR000270 (PFAM); PTHR32002 (PANTHER); PTHR32002:SF33 (PANTHER); IPR003035 (PROSITE_PROFILES); IPR000270 (PROSITE_PROFILES)	F:GO:0005515	F:protein binding
[INTERPRO, BLASTED, MAPPED, ANNOTATED]	Eg01_t003520	phytolongin Phyl1.2	247	10	2.2986e-171	83.27	2	C:GO:0000139; C:GO:0016021	C:Golgi membrane; C:integral component of membrane			PTHR47461:SF3 (PANTHER); PTHR47461 (PANTHER)	no GO terms	no GO terms
[INTERPRO, BLASTED]	Eg01_t003530	hypothetical protein B296_00049831	99	1	3.66862e-47	100						no IPS match	no IPS match	no IPS match
[INTERPRO, BLASTED, MAPPED, ANNOTATED]	Eg01_t003540	AT-hook motif nuclear-localized protein 7-like isoform X1	368	10	0	88.47	2	F:GO:0003680; C:GO:0005634	F:minor groove of adenine-thymine-rich DNA binding; C:nucleus			IPR005175 (PFAM); IPR039605 (PANTHER); PTHR31500:SF44 (PANTHER); IPR005175 (PROSITE_PROFILES)	F:GO:0003680	F:minor groove of adenine-thymine-rich DNA binding
[INTERPRO, BLASTED, MAPPED, ANNOTATED]	Eg01_t003550	soluble starch synthase 1, chloroplastic/amyloplastic isoform X1	715	10	0	89.75	4	P:GO:0019252; F:GO:0004373; C:GO:0009501; C:GO:0009507	P:starch biosynthetic process; F:glycogen (starch) synthase activity; C:amyloplast; C:chloroplast	EC:2.4.1.11	Glycogen(starch) synthase	IPR013534 (PFAM); IPR001296 (PFAM); PTHR45825 (PANTHER); PTHR45825:SF11 (PANTHER)	no GO terms	no GO terms
[INTERPRO, BLASTED]	Eg01_t003560	pentatricopeptide repeat-containing protein At2g45350, chloroplastic-like	676	10	0	84.72						IPR002885 (PFAM); IPR002885 (PFAM); PTHR24015 (PANTHER); IPR002885 (PROSITE_PROFILES); IPR002885 (PROSITE_PROFILES); IPR002885 (PROSITE_PROFILES); IPR002885 (PROSITE_PROFILES); IPR002885 (PROSITE_PROFILES); IPR002885 (PROSITE_PROFILES); IPR002885 (PROSITE_PROFILES); IPR002885 (PROSITE_PROFILES); IPR002885 (PROSITE_PROFILES); IPR002885 (PROSITE_PROFILES); IPR002885 (PROSITE_PROFILES); IPR002885 (P…	no GO terms	no GO terms
[INTERPRO, BLASTED, MAPPED, ANNOTATED]	Eg01_t003570	exportin-2 isoform X1	979	10	0	93.37	2	P:GO:0006886; F:GO:0031267	P:intracellular protein transport; F:small GTPase binding			IPR001494 (SMART); IPR001494 (PFAM); IPR005043 (PFAM); IPR013713 (PFAM); PTHR10997:SF8 (PANTHER); PTHR10997 (PANTHER); IPR001494 (PROSITE_PROFILES)	P:GO:0006886; F:GO:0005515; F:GO:0031267	P:intracellular protein transport; F:protein binding; F:small GTPase binding
[INTERPRO, BLASTED, MAPPED, ANNOTATED]	Eg01_t003580	cyclic pyranopterin monophosphate synthase accessory protein, mitochondrial	230	10	2.21756e-160	91.04	3	P:GO:0006777; F:GO:0061799; C:GO:0005739	P:Mo-molybdopterin cofactor biosynthetic process; F:cyclic pyranopterin monophosphate synthase activity; C:mitochondrion	EC:4.6.1.17	Cyclic pyranopterin monophosphate synthase	IPR002820 (PFAM); PTHR22960:SF24 (PANTHER); PTHR22960 (PANTHER)	P:GO:0006777	P:Mo-molybdopterin cofactor biosynthetic process
[INTERPRO, BLASTED, MAPPED, ANNOTATED]	Eg01_t003590	calcineurin B-like protein 7 isoform X1	212	10	1.37355e-150	93.69	1	F:GO:0005509	F:calcium ion binding			PR00450 (PRINTS); IPR002048 (SMART); IPR002048 (PFAM); IPR002048 (PFAM); PTHR23056 (PANTHER); PTHR23056:SF92 (PANTHER); IPR002048 (PROSITE_PROFILES); IPR002048 (PROSITE_PROFILES); IPR002048 (PROSITE_PROFILES)	F:GO:0005509	F:calcium ion binding
[INTERPRO, BLASTED, MAPPED, ANNOTATED]	Eg01_t003600	plasma membrane-associated cation-binding protein 1	205	10	2.62954e-87	84.35	1	C:GO:0046658	C:anchored component of plasma membrane			IPR008469 (PFAM); IPR008469 (PANTHER); PTHR38522:SF2 (PANTHER)	C:GO:0046658	C:anchored component of plasma membrane
[INTERPRO, BLASTED, MAPPED, ANNOTATED]	Eg01_t003610	cinnamoyl-CoA reductase-like SNL6	303	10	0	87.72	2	P:GO:0006694; F:GO:0003854	P:steroid biosynthetic process; F:3-beta-hydroxy-delta5-steroid dehydrogenase activity	EC:1.1.1.145	3-beta-hydroxy-Delta(5)-steroid dehydrogenase	IPR002225 (PFAM); PTHR10366:SF623 (PANTHER); PTHR10366 (PANTHER)	P:GO:0006694; P:GO:0055114; F:GO:0003854; F:GO:0016616	P:steroid biosynthetic process; P:obsolete oxidation-reduction process; F:3-beta-hydroxy-delta5-steroid dehydrogenase activity; F:oxidoreductase activity, acting on the CH-OH group of donors, NAD or NADP as acceptor
[INTERPRO, BLASTED, MAPPED, ANNOTATED]	Eg01_t003620	protein MODIFIED TRANSPORT TO THE VACUOLE 1	772	10	0	83.74	5	P:GO:0006886; F:GO:0035091; F:GO:0043130; C:GO:0030136; C:GO:0032588	P:intracellular protein transport; F:phosphatidylinositol binding; F:ubiquitin binding; C:clathrin-coated vesicle; C:trans-Golgi network membrane			IPR002014 (SMART); IPR013809 (PFAM); IPR039273 (PANTHER); IPR002014 (PROSITE_PROFILES)	P:GO:0006886	P:intracellular protein transport
[INTERPRO, BLASTED, MAPPED, ANNOTATED]	Eg01_t003630	probable xyloglucan endotransglucosylase/hydrolase protein 26	291	10	0	88.34	7	P:GO:0010411; P:GO:0042546; P:GO:0071555; F:GO:0004553; F:GO:0016762; C:GO:0005618; C:GO:0048046	P:xyloglucan metabolic process; P:cell wall biogenesis; P:cell wall organization; F:hydrolase activity, hydrolyzing O-glycosyl compounds; F:xyloglucan:xyloglucosyl transferase activity; C:cell wall; C:apoplast	EC:2.4.1.207; EC:3.2.1	Xyloglucan:xyloglucosyl transferase; Glycosylases	IPR000757 (PFAM); IPR010713 (PFAM); PTHR31062:SF155 (PANTHER); PTHR31062 (PANTHER); IPR000757 (PROSITE_PROFILES)	P:GO:0005975; P:GO:0006073; F:GO:0004553; F:GO:0016762; C:GO:0005618; C:GO:0048046	P:carbohydrate metabolic process; P:cellular glucan metabolic process; F:hydrolase activity, hydrolyzing O-glycosyl compounds; F:xyloglucan:xyloglucosyl transferase activity; C:cell wall; C:apoplast
[INTERPRO, BLASTED, MAPPED, ANNOTATED]	Eg01_t003640	auxin-responsive protein IAA17	312	10	0	86.46	4	P:GO:0006355; P:GO:0009734; F:GO:0005515; C:GO:0005634	P:regulation of transcription, DNA-templated; P:auxin-activated signaling pathway; F:protein binding; C:nucleus			IPR033389 (PFAM); PTHR31734:SF128 (PANTHER); IPR003311 (PANTHER); IPR000270 (PROSITE_PROFILES)	P:GO:0006355; F:GO:0005515; C:GO:0005634	P:regulation of transcription, DNA-templated; F:protein binding; C:nucleus
[INTERPRO, BLASTED, MAPPED, ANNOTATED]	Eg01_t003650	rho guanine nucleotide exchange factor 8-like	450	10	0	90.18	2	P:GO:0050790; F:GO:0005085	P:regulation of catalytic activity; F:guanyl-nucleotide exchange factor activity			IPR005512 (PFAM); PTHR33101:SF10 (PANTHER); IPR038937 (PANTHER); IPR005512 (PROSITE_PROFILES)	F:GO:0005085	F:guanyl-nucleotide exchange factor activity
[INTERPRO, BLASTED, MAPPED, ANNOTATED]	Eg01_t003660	hydroxyphenylpyruvate reductase-like	316	10	0	92.99	4	F:GO:0016618; F:GO:0030267; F:GO:0051287; C:GO:0005829	F:hydroxypyruvate reductase activity; F:glyoxylate reductase (NADP+) activity; F:NAD binding; C:cytosol	EC:1.1.1.79; EC:1.1.1.81	Glyoxylate reductase (NADP(+)); Hydroxypyruvate reductase	IPR006140 (PFAM); IPR006139 (PFAM); PTHR10996 (PANTHER); PTHR10996:SF227 (PANTHER); PTHR10996:SF227 (PANTHER); PTHR10996 (PANTHER)	P:GO:0055114; F:GO:0016616; F:GO:0051287	P:obsolete oxidation-reduction process; F:oxidoreductase activity, acting on the CH-OH group of donors, NAD or NADP as acceptor; F:NAD binding
[INTERPRO, BLASTED]	Eg01_t003670	pentatricopeptide repeat-containing protein At3g16010	646	10	0	94.12						IPR002885 (PFAM); IPR002885 (PFAM); PTHR46128 (PANTHER); IPR002885 (PROSITE_PROFILES); IPR002885 (PROSITE_PROFILES); IPR002885 (PROSITE_PROFILES); IPR002885 (PROSITE_PROFILES); IPR002885 (PROSITE_PROFILES); IPR002885 (PROSITE_PROFILES); IPR002885 (PROSITE_PROFILES); IPR002885 (PROSITE_PROFILES); IPR002885 (PROSITE_PROFILES); IPR002885 (PROSITE_PROFILES); IPR002885 (PROSITE_PROFILES); IPR002885 (P…	no GO terms	no GO terms
[INTERPRO, BLASTED, MAPPED, ANNOTATED]	Eg01_t003680	putative Late embryogenesis abundant protein	227	10	8.24065e-162	91.01	1	C:GO:0016021	C:integral component of membrane			IPR004864 (PFAM); PTHR31852:SF151 (PANTHER); PTHR31852 (PANTHER)	no GO terms	no GO terms
[INTERPRO, BLASTED, MAPPED, ANNOTATED]	Eg01_t003690	probable membrane-associated kinase regulator 2	368	10	0	85.36	1	C:GO:0005886	C:plasma membrane			PTHR33929:SF1 (PANTHER); IPR039619 (PANTHER)	C:GO:0005886	C:plasma membrane
[INTERPRO, BLASTED, ANNOTATED]	Eg01_t003700	F-box/kelch-repeat protein At3g61590-like	404	10	0	93.3	1	F:GO:0005515	F:protein binding			IPR001810 (SMART); IPR001810 (PFAM); PTHR10706:SF144 (PANTHER); PTHR10706 (PANTHER); IPR001810 (PROSITE_PROFILES)	F:GO:0005515	F:protein binding
[INTERPRO, BLASTED]	Eg01_t003710	unnamed protein product	68	10	2.21005e-40	91.53						PTHR37750 (PANTHER); PS51808 (PROSITE_PROFILES)	no GO terms	no GO terms
[INTERPRO, BLASTED, MAPPED, ANNOTATED]	Eg01_t003720	hydroquinone glucosyltransferase-like	482	10	0	88.48	1	F:GO:0008194	F:UDP-glycosyltransferase activity	EC:2.4	Glycosyltransferases	IPR002213 (PFAM); PTHR11926 (PANTHER)	F:GO:0008194	F:UDP-glycosyltransferase activity
[INTERPRO, BLASTED, MAPPED, ANNOTATED]	Eg01_t003730	abscisic acid receptor PYL8	206	10	1.04135e-137	90.33	8	P:GO:0009738; P:GO:0043086; P:GO:0080163; F:GO:0004864; F:GO:0010427; F:GO:0038023; C:GO:0005634; C:GO:0005737	P:abscisic acid-activated signaling pathway; P:negative regulation of catalytic activity; P:regulation of protein serine/threonine phosphatase activity; F:protein phosphatase inhibitor activity; F:abscisic acid binding; F:signaling receptor activity; C:nucleus; C:cytoplasm			IPR019587 (PFAM); PTHR31213 (PANTHER); PTHR31213:SF60 (PANTHER)	no GO terms	no GO terms
[INTERPRO, BLASTED, MAPPED, ANNOTATED]	Eg01_t003740	probable protein phosphatase 2C 52 isoform X1	303	10	0	89.46	4	P:GO:0006470; F:GO:0046872; F:GO:0106306; F:GO:0106307	P:protein dephosphorylation; F:metal ion binding; F:protein serine phosphatase activity; F:protein threonine phosphatase activity	EC:3.1.3.16	Protein-serine/threonine phosphatase	IPR001932 (SMART); IPR001932 (PFAM); PTHR13832:SF708 (PANTHER); IPR015655 (PANTHER); IPR001932 (PROSITE_PROFILES)	P:GO:0006470; F:GO:0004722; F:GO:0016791	P:protein dephosphorylation; F:protein serine/threonine phosphatase activity; F:phosphatase activity
[INTERPRO, BLASTED, MAPPED, ANNOTATED]	Eg01_t003750	NAC domain-containing protein 76-like	261	10	6.73129e-84	67.25	2	P:GO:0006355; F:GO:0003677	P:regulation of transcription, DNA-templated; F:DNA binding			IPR003441 (PFAM); PTHR31989:SF204 (PANTHER); PTHR31989 (PANTHER); IPR003441 (PROSITE_PROFILES)	P:GO:0006355; F:GO:0003677	P:regulation of transcription, DNA-templated; F:DNA binding
[INTERPRO, BLASTED, MAPPED, ANNOTATED]	Eg01_t003760	transcription factor bHLH30-like	216	10	2.29997e-97	80.77	1	F:GO:0046983	F:protein dimerization activity			IPR011598 (SMART); IPR011598 (PFAM); PTHR45844 (PANTHER); PTHR45844:SF9 (PANTHER); IPR011598 (PROSITE_PROFILES)	F:GO:0046983	F:protein dimerization activity
[INTERPRO, BLASTED, MAPPED, ANNOTATED]	Eg01_t003770	GDSL esterase/lipase At5g45910-like	356	10	0	89.55	1	F:GO:0016788	F:hydrolase activity, acting on ester bonds	EC:3.1	Acting on ester bonds	IPR001087 (PFAM); PTHR22835:SF527 (PANTHER); PTHR22835 (PANTHER)	F:GO:0016788	F:hydrolase activity, acting on ester bonds
[INTERPRO, BLASTED, MAPPED, ANNOTATED]	Eg01_t003780	GDSL esterase/lipase At5g45920-like	237	10	1.60956e-164	86.89	1	F:GO:0016788	F:hydrolase activity, acting on ester bonds	EC:3.1	Acting on ester bonds	IPR013830 (PFAM); PTHR14209 (PANTHER); PTHR14209:SF26 (PANTHER)	no GO terms	no GO terms
[INTERPRO, BLASTED, MAPPED, ANNOTATED]	Eg01_t003790	transcription factor PCF5-like	419	10	0	84.77	2	P:GO:0006355; F:GO:0003700	P:regulation of transcription, DNA-templated; F:DNA-binding transcription factor activity			IPR017887 (PFAM); PTHR31072:SF5 (PANTHER); IPR005333 (PANTHER); IPR017887 (PROSITE_PROFILES)	F:GO:0003700	F:DNA-binding transcription factor activity
[INTERPRO, NO-BLAST]	Eg01_t003800	---NA---	76									no IPS match	no IPS match	no IPS match
[INTERPRO, BLASTED, MAPPED, ANNOTATED]	Eg01_t003810	basic leucine zipper 61-like	284	10	5.35583e-180	73.88	2	P:GO:0006355; F:GO:0003700	P:regulation of transcription, DNA-templated; F:DNA-binding transcription factor activity			IPR004827 (SMART); IPR004827 (PFAM); PTHR46391 (PANTHER); PTHR46391:SF9 (PANTHER); IPR004827 (PROSITE_PROFILES)	P:GO:0006355; F:GO:0003700	P:regulation of transcription, DNA-templated; F:DNA-binding transcription factor activity
[INTERPRO, BLASTED, MAPPED, ANNOTATED]	Eg01_t003820	ubiquitin carboxyl-terminal hydrolase 15-like	880	10	0	81.56	4	P:GO:0006511; P:GO:0016579; F:GO:0004843; C:GO:0016021	P:ubiquitin-dependent protein catabolic process; P:protein deubiquitination; F:thiol-dependent deubiquitinase; C:integral component of membrane	EC:3.4.19.12	Ubiquitinyl hydrolase 1	IPR002893 (PFAM); IPR001394 (PFAM); PTHR24006 (PANTHER); PTHR24006:SF685 (PANTHER); IPR002893 (PROSITE_PROFILES); IPR028889 (PROSITE_PROFILES)	P:GO:0016579; F:GO:0004843	P:protein deubiquitination; F:thiol-dependent deubiquitinase
[INTERPRO, NO-BLAST]	Eg01_t003830	---NA---	70									no IPS match	no IPS match	no IPS match
[INTERPRO, BLASTED]	Eg01_t003840	hypothetical protein C4D60_Mb03t03320	102	1	3.49373e-13	68.57						no IPS match	no IPS match	no IPS match
[INTERPRO, BLASTED]	Eg01_t003850	F-box/LRR-repeat MAX2 homolog	710	10	0	92.16						IPR006553 (SMART); IPR041567 (PFAM); PTHR13318:SF70 (PANTHER); PTHR13318 (PANTHER)	no GO terms	no GO terms
[INTERPRO, BLASTED, MAPPED, ANNOTATED]	Eg01_t003860	protein YLS9-like	265	10	0	87.48	1	C:GO:0016021	C:integral component of membrane			IPR004864 (PFAM); PTHR31852 (PANTHER); PTHR31852:SF0 (PANTHER)	no GO terms	no GO terms
[INTERPRO, BLASTED, MAPPED, ANNOTATED]	Eg01_t003870	peroxidase P7-like	317	10	0	84.19	8	P:GO:0006979; P:GO:0042254; P:GO:0042744; P:GO:0098869; F:GO:0004601; F:GO:0020037; F:GO:0046872; C:GO:1990904	P:response to oxidative stress; P:ribosome biogenesis; P:hydrogen peroxide catabolic process; P:cellular oxidant detoxification; F:peroxidase activity; F:heme binding; F:metal ion binding; C:ribonucleoprotein complex	EC:1.11.1	Acting on a peroxide as acceptor	IPR000823 (PRINTS); IPR002016 (PRINTS); IPR002016 (PFAM); PTHR31388 (PANTHER); PTHR31388:SF156 (PANTHER); IPR002016 (PROSITE_PROFILES)	P:GO:0006979; P:GO:0055114; F:GO:0004601; F:GO:0020037	P:response to oxidative stress; P:obsolete oxidation-reduction process; F:peroxidase activity; F:heme binding
[INTERPRO, BLASTED, MAPPED, ANNOTATED]	Eg01_t003880	60S ribosomal protein L7a-2	258	10	0	99.15	9	P:GO:0006979; P:GO:0042254; P:GO:0042744; P:GO:0098869; F:GO:0003723; F:GO:0004601; F:GO:0020037; F:GO:0046872; C:GO:0022625	P:response to oxidative stress; P:ribosome biogenesis; P:hydrogen peroxide catabolic process; P:cellular oxidant detoxification; F:RNA binding; F:peroxidase activity; F:heme binding; F:metal ion binding; C:cytosolic large ribosomal subunit	EC:1.11.1	Acting on a peroxide as acceptor	IPR001921 (PRINTS); IPR018492 (PRINTS); IPR004038 (PFAM); PTHR23105:SF120 (PANTHER); PTHR23105 (PANTHER)	no GO terms	no GO terms
[INTERPRO, BLASTED, MAPPED, ANNOTATED]	Eg01_t003890	peroxidase P7-like	319	10	0	90.41	8	P:GO:0006979; P:GO:0042744; P:GO:0098869; F:GO:0004601; F:GO:0020037; F:GO:0046872; C:GO:0005576; C:GO:0016021	P:response to oxidative stress; P:hydrogen peroxide catabolic process; P:cellular oxidant detoxification; F:peroxidase activity; F:heme binding; F:metal ion binding; C:extracellular region; C:integral component of membrane	EC:1.11.1	Acting on a peroxide as acceptor	IPR002016 (PRINTS); IPR000823 (PRINTS); IPR002016 (PFAM); PTHR31388 (PANTHER); PTHR31388:SF156 (PANTHER); IPR002016 (PROSITE_PROFILES)	P:GO:0006979; P:GO:0055114; F:GO:0004601; F:GO:0020037	P:response to oxidative stress; P:obsolete oxidation-reduction process; F:peroxidase activity; F:heme binding
[INTERPRO, BLASTED, MAPPED, ANNOTATED]	Eg01_t003900	AP2-like ethylene-responsive transcription factor At1g79700	373	10	0	79.27	4	P:GO:0006355; F:GO:0003677; F:GO:0003700; C:GO:0005634	P:regulation of transcription, DNA-templated; F:DNA binding; F:DNA-binding transcription factor activity; C:nucleus			IPR001471 (PRINTS); IPR001471 (SMART); IPR001471 (PFAM); PTHR32467 (PANTHER); PTHR32467:SF97 (PANTHER); IPR001471 (PROSITE_PROFILES); IPR001471 (PROSITE_PROFILES)	P:GO:0006355; F:GO:0003700	P:regulation of transcription, DNA-templated; F:DNA-binding transcription factor activity
[INTERPRO, BLASTED, MAPPED, ANNOTATED]	Eg01_t003910	vacuolar protein sorting-associated protein 36	436	10	0	90.52	10	P:GO:0007033; P:GO:0009793; P:GO:0043328; P:GO:0090351; F:GO:0032266; F:GO:0043130; C:GO:0000814; C:GO:0005769; C:GO:0005886; C:GO:0031902	P:vacuole organization; P:embryo development ending in seed dormancy; P:protein transport to vacuole involved in ubiquitin-dependent protein catabolic process via the multivesicular body sorting pathway; P:seedling development; F:phosphatidylinositol-3-phosphate binding; F:ubiquitin binding; C:ESCRT II complex; C:early endosome; C:plasma membrane; C:late endosome membrane			IPR040608 (PFAM); IPR021648 (PFAM); IPR037855 (PANTHER); IPR021648 (PROSITE_PROFILES)	P:GO:0032509; F:GO:0032266; F:GO:0043130; C:GO:0000814	P:endosome transport via multivesicular body sorting pathway; F:phosphatidylinositol-3-phosphate binding; F:ubiquitin binding; C:ESCRT II complex
[INTERPRO, BLASTED, MAPPED, ANNOTATED]	Eg01_t003920	gibberellic acid methyltransferase 2	404	10	0	88.52	2	P:GO:0032259; F:GO:0008168	P:methylation; F:methyltransferase activity	EC:2.1.1	Transferring one-carbon groups	IPR005299 (PFAM); PTHR31009:SF65 (PANTHER); IPR005299 (PANTHER)	F:GO:0008168	F:methyltransferase activity
[INTERPRO, NO-BLAST]	Eg01_t003930	---NA---	87									no IPS match	no IPS match	no IPS match
[INTERPRO, BLASTED]	Eg01_t003940	PREDICTED: uncharacterized protein LOC103977004 isoform X1	271	10	8.95909e-170	86.01						IPR002068 (PFAM); PTHR43670 (PANTHER); PTHR43670:SF5 (PANTHER); IPR002068 (PROSITE_PROFILES)	no GO terms	no GO terms
[INTERPRO, BLASTED, MAPPED, ANNOTATED]	Eg01_t003950	serine/threonine-protein phosphatase 7	423	10	0	89.23	5	P:GO:0006470; F:GO:0106306; F:GO:0106307; C:GO:0005634; C:GO:0005829	P:protein dephosphorylation; F:protein serine phosphatase activity; F:protein threonine phosphatase activity; C:nucleus; C:cytosol	EC:3.1.3.16	Protein-serine/threonine phosphatase	IPR006186 (PRINTS); IPR006186 (SMART); IPR004843 (PFAM); PTHR45668:SF9 (PANTHER); PTHR45668 (PANTHER)	F:GO:0016787	F:hydrolase activity
[INTERPRO, BLASTED, MAPPED, ANNOTATED]	Eg01_t003960	protein PIN-LIKES 3-like isoform X1	421	10	0	90.33	4	P:GO:0009734; P:GO:0055085; P:GO:0080162; C:GO:0016021	P:auxin-activated signaling pathway; P:transmembrane transport; P:intracellular auxin transport; C:integral component of membrane			IPR004776 (PFAM); PTHR31651:SF23 (PANTHER); PTHR31651 (PANTHER)	P:GO:0055085; C:GO:0016021	P:transmembrane transport; C:integral component of membrane
[INTERPRO, BLASTED, MAPPED, ANNOTATED]	Eg01_t003970	cyclin-dependent kinase B2-1-like	316	10	0	95.35	12	P:GO:0000082; P:GO:0006468; P:GO:0007165; P:GO:0008284; P:GO:0010389; P:GO:0010468; F:GO:0004693; F:GO:0005524; F:GO:0030332; C:GO:0000307; C:GO:0005634; C:GO:0005737	P:G1/S transition of mitotic cell cycle; P:protein phosphorylation; P:signal transduction; P:positive regulation of cell population proliferation; P:regulation of G2/M transition of mitotic cell cycle; P:regulation of gene expression; F:cyclin-dependent protein serine/threonine kinase activity; F:ATP binding; F:cyclin binding; C:cyclin-dependent protein kinase holoenzyme complex; C:nucleus; C:cyt…	EC:2.7.11.22	Cyclin-dependent kinase	IPR000719 (SMART); IPR000719 (PFAM); PTHR24056:SF434 (PANTHER); PTHR24056 (PANTHER); IPR000719 (PROSITE_PROFILES)	P:GO:0006468; F:GO:0004672; F:GO:0005524	P:protein phosphorylation; F:protein kinase activity; F:ATP binding
[INTERPRO, BLASTED, MAPPED, ANNOTATED]	Eg01_t003980	AT-hook motif nuclear-localized protein 10-like	366	10	0	86.84	2	F:GO:0003680; C:GO:0005634	F:minor groove of adenine-thymine-rich DNA binding; C:nucleus			IPR005175 (PFAM); IPR039605 (PANTHER); PTHR31500:SF69 (PANTHER); IPR005175 (PROSITE_PROFILES)	F:GO:0003680	F:minor groove of adenine-thymine-rich DNA binding
[INTERPRO, BLASTED, MAPPED, ANNOTATED]	Eg01_t003990	aminoacylase-1 isoform X1	468	10	0	91.42	3	P:GO:0006520; F:GO:0004046; C:GO:0005737	P:cellular amino acid metabolic process; F:aminoacylase activity; C:cytoplasm	EC:3.5.1.14	N-acyl-aliphatic-L-amino acid amidohydrolase	IPR011650 (PFAM); IPR002933 (PFAM); PTHR45892 (PANTHER)	F:GO:0016787	F:hydrolase activity
[INTERPRO, NO-BLAST]	Eg01_t004000	---NA---	121									no IPS match	no IPS match	no IPS match
[INTERPRO, BLASTED, MAPPED, ANNOTATED]	Eg01_t004010	probable inorganic phosphate transporter 1-10	549	10	0	85.82	3	P:GO:0055085; F:GO:0015293; C:GO:0016021	P:transmembrane transport; F:symporter activity; C:integral component of membrane	EC:7	Translocases	IPR005828 (PFAM); PTHR24064 (PANTHER); PTHR24064:SF492 (PANTHER); IPR020846 (PROSITE_PROFILES)	P:GO:0055085; F:GO:0022857; C:GO:0016021	P:transmembrane transport; F:transmembrane transporter activity; C:integral component of membrane
[INTERPRO, BLASTED, MAPPED, ANNOTATED]	Eg01_t004020	cysteine protease XCP1	353	10	0	86.52	4	P:GO:0051603; F:GO:0004197; C:GO:0005615; C:GO:0005764	P:proteolysis involved in cellular protein catabolic process; F:cysteine-type endopeptidase activity; C:extracellular space; C:lysosome	EC:3.4.22	Acting on peptide bonds (peptidases)	IPR000668 (PRINTS); IPR013201 (SMART); IPR000668 (SMART); IPR013201 (PFAM); IPR000668 (PFAM); PTHR12411:SF602 (PANTHER); PTHR12411 (PANTHER)	P:GO:0006508; F:GO:0008234	P:proteolysis; F:cysteine-type peptidase activity
[INTERPRO, BLASTED, MAPPED, ANNOTATED]	Eg01_t004030	delta(12)-acyl-lipid-desaturase-like isoform X3	386	10	0	94.33	3	P:GO:0006629; F:GO:0016717; C:GO:0016021	P:lipid metabolic process; F:oxidoreductase activity, acting on paired donors, with oxidation of a pair of donors resulting in the reduction of molecular oxygen to two molecules of water; C:integral component of membrane	EC:1.14.19	Acting on paired donors, with incorporation or reduction of molecular oxygen. The oxygen incorporated need not be derived from O(2)	IPR005804 (PFAM); IPR021863 (PFAM); PTHR32100:SF13 (PANTHER); PTHR32100 (PANTHER)	P:GO:0006629; P:GO:0055114; F:GO:0016717	P:lipid metabolic process; P:obsolete oxidation-reduction process; F:oxidoreductase activity, acting on paired donors, with oxidation of a pair of donors resulting in the reduction of molecular oxygen to two molecules of water
[INTERPRO, BLASTED, MAPPED]	Eg01_t004040	hypothetical protein GW17_00048058	239	10	9.66429e-27	60.63	1	F:GO:0016491	F:oxidoreductase activity			PTHR44375 (PANTHER); PTHR44375:SF4 (PANTHER)	no GO terms	no GO terms
[INTERPRO, BLASTED, MAPPED, ANNOTATED]	Eg01_t004050	delta(12)-acyl-lipid-desaturase-like isoform X3	386	10	0	96.54	3	P:GO:0006629; F:GO:0016717; C:GO:0016021	P:lipid metabolic process; F:oxidoreductase activity, acting on paired donors, with oxidation of a pair of donors resulting in the reduction of molecular oxygen to two molecules of water; C:integral component of membrane	EC:1.14.19	Acting on paired donors, with incorporation or reduction of molecular oxygen. The oxygen incorporated need not be derived from O(2)	IPR021863 (PFAM); IPR005804 (PFAM); PTHR32100:SF13 (PANTHER); PTHR32100 (PANTHER)	P:GO:0006629; P:GO:0055114; F:GO:0016717	P:lipid metabolic process; P:obsolete oxidation-reduction process; F:oxidoreductase activity, acting on paired donors, with oxidation of a pair of donors resulting in the reduction of molecular oxygen to two molecules of water
[INTERPRO, BLASTED, MAPPED, ANNOTATED]	Eg01_t004060	unnamed protein product	283	10	0	92.15	1	F:GO:0016491	F:oxidoreductase activity	EC:1	Oxidoreductases	IPR002347 (PRINTS); IPR002347 (PRINTS); SM00822 (SMART); PF13561 (PFAM); PTHR44375:SF2 (PANTHER); PTHR44375 (PANTHER)	P:GO:0055114	P:obsolete oxidation-reduction process
[INTERPRO, BLASTED]	Eg01_t004070	hypothetical protein B296_00022806	81	2	1.82469e-29	95.08						no IPS match	no IPS match	no IPS match
[INTERPRO, BLASTED, MAPPED, ANNOTATED]	Eg01_t004080	ribose-phosphate pyrophosphokinase 1-like	384	10	0	89.23	8	P:GO:0009116; P:GO:0009156; P:GO:0009165; P:GO:0016310; F:GO:0000287; F:GO:0004749; F:GO:0005524; F:GO:0016301	P:nucleoside metabolic process; P:ribonucleoside monophosphate biosynthetic process; P:nucleotide biosynthetic process; P:phosphorylation; F:magnesium ion binding; F:ribose phosphate diphosphokinase activity; F:ATP binding; F:kinase activity	EC:2.7.6.1	Ribose-phosphate diphosphokinase	SM01400 (SMART); IPR029099 (PFAM); IPR005946 (PFAM); PTHR10210:SF95 (PANTHER); IPR005946 (PANTHER)	P:GO:0009165; F:GO:0000287; F:GO:0004749	P:nucleotide biosynthetic process; F:magnesium ion binding; F:ribose phosphate diphosphokinase activity
[INTERPRO, BLASTED, MAPPED]	Eg01_t004090	transcription termination factor MTEF18, mitochondrial	143	10	6.05652e-34	58.9	3	P:GO:0006353; P:GO:0006355; F:GO:0003690	P:DNA-templated transcription, termination; P:regulation of transcription, DNA-templated; F:double-stranded DNA binding			no IPS match	no IPS match	no IPS match
[INTERPRO, BLASTED]	Eg01_t004100	IRK-interacting protein-like	565	10	0	90.78						PTHR31029:SF3 (PANTHER); IPR042316 (PANTHER)	no GO terms	no GO terms
[INTERPRO, BLASTED, MAPPED, ANNOTATED]	Eg01_t004110	probable glucosamine 6-phosphate N-acetyltransferase 2	167	10	2.51867e-111	93.47	6	P:GO:0006048; F:GO:0004343; F:GO:0048029; C:GO:0005783; C:GO:0005793; C:GO:0005794	P:UDP-N-acetylglucosamine biosynthetic process; F:glucosamine 6-phosphate N-acetyltransferase activity; F:monosaccharide binding; C:endoplasmic reticulum; C:endoplasmic reticulum-Golgi intermediate compartment; C:Golgi apparatus	EC:2.3.1.4	Glucosamine-phosphate N-acetyltransferase	IPR000182 (PFAM); IPR039143 (PANTHER); PTHR13355:SF19 (PANTHER); IPR000182 (PROSITE_PROFILES)	P:GO:0006048; F:GO:0004343; F:GO:0008080	P:UDP-N-acetylglucosamine biosynthetic process; F:glucosamine 6-phosphate N-acetyltransferase activity; F:N-acetyltransferase activity
[INTERPRO, BLASTED, ANNOTATED]	Eg01_t004120	DNA-damage-repair/toleration protein DRT100-like	374	10	0	91.5	1	F:GO:0005515	F:protein binding			IPR003591 (SMART); IPR001611 (PFAM); IPR001611 (PFAM); IPR013210 (PFAM); PTHR27008 (PANTHER); PTHR27008:SF338 (PANTHER); IPR001611 (PROSITE_PROFILES); IPR001611 (PROSITE_PROFILES); IPR001611 (PROSITE_PROFILES); IPR001611 (PROSITE_PROFILES); IPR001611 (PROSITE_PROFILES); IPR001611 (PROSITE_PROFILES)	F:GO:0005515	F:protein binding
[INTERPRO, BLASTED, MAPPED, ANNOTATED]	Eg01_t004130	60S ribosomal protein L31	121	10	7.17569e-83	97.27	3	P:GO:0002181; F:GO:0003735; C:GO:0022625	P:cytoplasmic translation; F:structural constituent of ribosome; C:cytosolic large ribosomal subunit			IPR000054 (SMART); IPR000054 (PFAM); PTHR10956:SF29 (PANTHER); IPR000054 (PANTHER)	P:GO:0006412; F:GO:0003735; C:GO:0005840	P:translation; F:structural constituent of ribosome; C:ribosome
[INTERPRO, BLASTED, MAPPED, ANNOTATED]	Eg01_t004140	E3 ubiquitin-protein ligase makorin-like isoform X1	361	10	0	89.77	4	P:GO:0016567; F:GO:0003677; F:GO:0046872; F:GO:0061630	P:protein ubiquitination; F:DNA binding; F:metal ion binding; F:ubiquitin protein ligase activity	EC:2	Transferases	IPR000571 (SMART); IPR001841 (SMART); PF14608 (PFAM); IPR001841 (PFAM); IPR000571 (PFAM); PTHR11224:SF41 (PANTHER); PTHR11224 (PANTHER); IPR000571 (PROSITE_PROFILES); IPR000571 (PROSITE_PROFILES); IPR000571 (PROSITE_PROFILES); IPR000571 (PROSITE_PROFILES); IPR001841 (PROSITE_PROFILES)	F:GO:0046872	F:metal ion binding
[INTERPRO, BLASTED, MAPPED, ANNOTATED]	Eg01_t004150	zinc finger protein WIP2-like	344	10	0	89.31	3	P:GO:0006355; F:GO:0003700; C:GO:0005634	P:regulation of transcription, DNA-templated; F:DNA-binding transcription factor activity; C:nucleus			IPR013087 (SMART); PTHR45878:SF8 (PANTHER); IPR043584 (PANTHER); IPR013087 (PROSITE_PROFILES); IPR013087 (PROSITE_PROFILES)	P:GO:0010468; F:GO:0003700	P:regulation of gene expression; F:DNA-binding transcription factor activity
[INTERPRO, NO-BLAST]	Eg01_t004160	---NA---	74									no IPS match	no IPS match	no IPS match
[INTERPRO, BLASTED, MAPPED, ANNOTATED]	Eg01_t004170	ADP,ATP carrier protein 1, mitochondrial-like	90	10	3.78513e-18	73.54	2	P:GO:0055085; C:GO:0016021	P:transmembrane transport; C:integral component of membrane			no IPS match	no IPS match	no IPS match
[INTERPRO, BLASTED, MAPPED, ANNOTATED]	Eg01_t004180	glycerophosphodiester phosphodiesterase GDPDL4-like	754	10	0	79.9	4	P:GO:0006071; P:GO:0006629; F:GO:0008889; C:GO:0016021	P:glycerol metabolic process; P:lipid metabolic process; F:glycerophosphodiester phosphodiesterase activity; C:integral component of membrane	EC:3.1.4.46	Glycerophosphodiester phosphodiesterase	IPR030395 (PFAM); PTHR43620 (PANTHER); PTHR43620:SF15 (PANTHER); IPR030395 (PROSITE_PROFILES); IPR030395 (PROSITE_PROFILES)	P:GO:0006629; F:GO:0008081	P:lipid metabolic process; F:phosphoric diester hydrolase activity
[INTERPRO, BLASTED, MAPPED, ANNOTATED]	Eg01_t004190	hypothetical protein BHM03_00030152	139	10	8.72996e-95	96.14	1	F:GO:0005509	F:calcium ion binding			IPR002048 (SMART); IPR002048 (PFAM); PTHR34574 (PANTHER); PTHR34574:SF10 (PANTHER); IPR002048 (PROSITE_PROFILES); IPR002048 (PROSITE_PROFILES)	F:GO:0005509	F:calcium ion binding
[INTERPRO, BLASTED]	Eg01_t004200	hypothetical protein BHM03_00030153	100	3	3.79227e-42	91.36						no IPS match	no IPS match	no IPS match
[INTERPRO, BLASTED, MAPPED, ANNOTATED]	Eg01_t004210	fimbrin-5 isoform X1	626	10	0	89.75	7	P:GO:0051017; P:GO:0051639; F:GO:0005524; F:GO:0051015; C:GO:0005737; C:GO:0005884; C:GO:0032432	P:actin filament bundle assembly; P:actin filament network formation; F:ATP binding; F:actin filament binding; C:cytoplasm; C:actin filament; C:actin filament bundle			IPR001715 (SMART); IPR001715 (PFAM); IPR039959 (PANTHER); PTHR19961:SF61 (PANTHER); IPR001715 (PROSITE_PROFILES); IPR001715 (PROSITE_PROFILES); IPR001715 (PROSITE_PROFILES); IPR001715 (PROSITE_PROFILES)	P:GO:0051017; F:GO:0005515; F:GO:0051015	P:actin filament bundle assembly; F:protein binding; F:actin filament binding
[INTERPRO, BLASTED, MAPPED, ANNOTATED]	Eg01_t004220	BTB/POZ domain-containing protein	592	10	0	92.66	3	F:GO:0005515; C:GO:0000151; C:GO:0005737	F:protein binding; C:ubiquitin ligase complex; C:cytoplasm			IPR000210 (SMART); IPR000210 (PFAM); PF13637 (PFAM); PTHR46231 (PANTHER); IPR000210 (PROSITE_PROFILES); IPR002110 (PROSITE_PROFILES); IPR020683 (PROSITE_PROFILES); IPR000210 (PROSITE_PROFILES)	F:GO:0005515	F:protein binding
[INTERPRO, BLASTED, MAPPED, ANNOTATED]	Eg01_t004230	ribonuclease Z, chloroplastic isoform X1	361	10	0	91.13	2	P:GO:0034414; F:GO:0042781	P:tRNA 3'-trailer cleavage, endonucleolytic; F:3'-tRNA processing endoribonuclease activity	EC:3.1.30; EC:3.1.26.11	Acting on ester bonds; Ribonuclease Z	IPR001279 (PFAM); PTHR46504 (PANTHER); PTHR46504:SF1 (PANTHER)	no GO terms	no GO terms
[INTERPRO, BLASTED, MAPPED, ANNOTATED]	Eg01_t004240	probable splicing factor 3A subunit 1	859	10	0	92.88	6	P:GO:0045292; F:GO:0003723; F:GO:0005515; C:GO:0005686; C:GO:0071004; C:GO:0071013	P:mRNA cis splicing, via spliceosome; F:RNA binding; F:protein binding; C:U2 snRNP; C:U2-type prespliceosome; C:catalytic step 2 spliceosome			IPR000061 (SMART); IPR000626 (SMART); IPR022030 (PFAM); IPR000626 (PFAM); IPR000061 (PFAM); PTHR15316:SF1 (PANTHER); PTHR15316 (PANTHER); IPR000626 (PROSITE_PROFILES); IPR000061 (PROSITE_PROFILES); IPR000061 (PROSITE_PROFILES)	P:GO:0006396; F:GO:0003723; F:GO:0005515	P:RNA processing; F:RNA binding; F:protein binding
[INTERPRO, BLASTED]	Eg01_t004250	hypothetical protein B296_00033138	292	10	0	84.19						IPR006502 (PFAM); IPR006502 (PANTHER); PTHR31579:SF42 (PANTHER)	no GO terms	no GO terms
[INTERPRO, BLASTED]	Eg01_t004260	PUG domain	885	10	0	77.93						IPR018997 (SMART); IPR018997 (PFAM); IPR013536 (PFAM); PTHR47796 (PANTHER); IPR013536 (PROSITE_PROFILES)	no GO terms	no GO terms
[INTERPRO, NO-BLAST]	Eg01_t004270	---NA---	68									no IPS match	no IPS match	no IPS match
[INTERPRO, BLASTED, MAPPED, ANNOTATED]	Eg01_t004280	heat shock protein 81-1-like	700	10	0	98.83	3	P:GO:0006457; F:GO:0005524; F:GO:0051082	P:protein folding; F:ATP binding; F:unfolded protein binding			IPR020575 (PRINTS); IPR003594 (SMART); IPR001404 (PFAM); IPR003594 (PFAM); PTHR11528:SF91 (PANTHER); IPR001404 (PANTHER); PTHR11528:SF91 (PANTHER)	P:GO:0006457; F:GO:0005524; F:GO:0051082	P:protein folding; F:ATP binding; F:unfolded protein binding
[INTERPRO, BLASTED, MAPPED, ANNOTATED]	Eg01_t004290	aspartyl protease family protein At5g10770-like	445	10	0	91.47	2	P:GO:0006508; F:GO:0004190	P:proteolysis; F:aspartic-type endopeptidase activity	EC:3.4.23	Acting on peptide bonds (peptidases)	IPR001461 (PRINTS); IPR032799 (PFAM); IPR032861 (PFAM); PTHR13683:SF664 (PANTHER); IPR001461 (PANTHER); IPR033121 (PROSITE_PROFILES)	P:GO:0006508; F:GO:0004190	P:proteolysis; F:aspartic-type endopeptidase activity
[INTERPRO, BLASTED, MAPPED, ANNOTATED]	Eg01_t004300	aspartyl protease family protein At5g10770-like	465	10	0	87.88	2	P:GO:0006508; F:GO:0004190	P:proteolysis; F:aspartic-type endopeptidase activity	EC:3.4.23	Acting on peptide bonds (peptidases)	IPR001461 (PRINTS); IPR032861 (PFAM); IPR032799 (PFAM); IPR001461 (PANTHER); PTHR13683:SF664 (PANTHER); IPR033121 (PROSITE_PROFILES)	P:GO:0006508; F:GO:0004190	P:proteolysis; F:aspartic-type endopeptidase activity
[INTERPRO, BLASTED, MAPPED, ANNOTATED]	Eg01_t004310	hypothetical protein B296_00042202	569	10	0	83.27	1	C:GO:0031011	C:Ino80 complex			IPR024867 (PANTHER); PTHR13052:SF3 (PANTHER)	C:GO:0031011	C:Ino80 complex
[INTERPRO, BLASTED, MAPPED, ANNOTATED]	Eg01_t004320	probable protein phosphatase 2C 66	537	10	0	83.84	3	P:GO:0006470; F:GO:0106306; F:GO:0106307	P:protein dephosphorylation; F:protein serine phosphatase activity; F:protein threonine phosphatase activity	EC:3.1.3.16	Protein-serine/threonine phosphatase	IPR001932 (SMART); IPR001932 (PFAM); IPR015655 (PANTHER); PTHR13832:SF720 (PANTHER); IPR001932 (PROSITE_PROFILES)	P:GO:0006470; F:GO:0004722; F:GO:0016791	P:protein dephosphorylation; F:protein serine/threonine phosphatase activity; F:phosphatase activity
[INTERPRO, BLASTED]	Eg01_t004330	protein GAMETE CELL DEFECTIVE 1, mitochondrial	386	10	0	84.92						PF12298 (PFAM); PTHR35476:SF3 (PANTHER); PTHR35476 (PANTHER)	no GO terms	no GO terms
[INTERPRO, BLASTED, MAPPED, ANNOTATED]	Eg01_t004340	chlorophyll a-b binding protein 8, chloroplastic	274	10	0	93.74	8	P:GO:0009416; P:GO:0009768; P:GO:0018298; F:GO:0016168; C:GO:0009522; C:GO:0009523; C:GO:0009535; C:GO:0010287	P:response to light stimulus; P:photosynthesis, light harvesting in photosystem I; P:protein-chromophore linkage; F:chlorophyll binding; C:photosystem I; C:photosystem II; C:chloroplast thylakoid membrane; C:plastoglobule			IPR022796 (PFAM); PTHR21649:SF95 (PANTHER); IPR001344 (PANTHER)	P:GO:0009765; C:GO:0016020	P:photosynthesis, light harvesting; C:membrane
[INTERPRO, BLASTED, MAPPED, ANNOTATED]	Eg01_t004350	WPP domain-interacting protein 1-like	584	10	0	83.68	1	C:GO:0016021	C:integral component of membrane			PTHR34562 (PANTHER); PTHR34562:SF8 (PANTHER)	no GO terms	no GO terms
[INTERPRO, BLASTED, MAPPED, ANNOTATED]	Eg01_t004360	photosystem I reaction center subunit V, chloroplastic-like	222	10	3.27091e-103	91.6	4	P:GO:0015979; C:GO:0009522; C:GO:0009535; C:GO:0016021	P:photosynthesis; C:photosystem I; C:chloroplast thylakoid membrane; C:integral component of membrane			IPR000549 (PFAM); PTHR34195:SF1 (PANTHER); PTHR34195 (PANTHER)	P:GO:0015979; C:GO:0009522; C:GO:0016020	P:photosynthesis; C:photosystem I; C:membrane
[INTERPRO, BLASTED]	Eg01_t004370	phosphatidylinositol/phosphatidylcholine transfer protein SFH13 isoform X1	625	10	0	86.88						IPR011074 (SMART); IPR001251 (SMART); IPR001251 (PFAM); IPR011074 (PFAM); PTHR45657 (PANTHER); PTHR45657:SF23 (PANTHER); IPR001251 (PROSITE_PROFILES)	no GO terms	no GO terms
[INTERPRO, BLASTED]	Eg01_t004380	hypothetical protein B296_00022268, partial	122	1	1.18212e-17	82.98						no IPS match	no IPS match	no IPS match
[INTERPRO, BLASTED, MAPPED, ANNOTATED]	Eg01_t004390	transmembrane 9 superfamily member 12-like	661	10	0	96.23	3	C:GO:0000139; C:GO:0010008; C:GO:0016021	C:Golgi membrane; C:endosome membrane; C:integral component of membrane			IPR004240 (PFAM); PTHR10766:SF44 (PANTHER); IPR004240 (PANTHER)	C:GO:0016021	C:integral component of membrane
[INTERPRO, BLASTED, MAPPED, ANNOTATED]	Eg01_t004400	signal recognition particle receptor subunit beta-like isoform X2	139	10	7.40045e-41	62.58	1	C:GO:0016020	C:membrane			IPR019009 (PFAM); PTHR11485:SF48 (PANTHER); PTHR11485 (PANTHER); PTHR11485 (PANTHER); PTHR11485:SF48 (PANTHER)	no GO terms	no GO terms
[INTERPRO, BLASTED, MAPPED, ANNOTATED]	Eg01_t004410	protein FATTY ACID EXPORT 1, chloroplastic-like	247	10	5.96315e-156	82.34	2	C:GO:0009706; C:GO:0016021	C:chloroplast inner membrane; C:integral component of membrane			IPR005349 (PFAM); IPR005349 (PANTHER); PTHR12668:SF48 (PANTHER)	C:GO:0016020	C:membrane
[INTERPRO, BLASTED, MAPPED, ANNOTATED]	Eg01_t004420	probable galacturonosyltransferase 4 isoform X1	617	10	0	87.89	3	P:GO:0045489; F:GO:0047262; C:GO:0005794	P:pectin biosynthetic process; F:polygalacturonate 4-alpha-galacturonosyltransferase activity; C:Golgi apparatus	EC:2.4.1.43	Polygalacturonate 4-alpha-galacturonosyltransferase	IPR002495 (PFAM); IPR029993 (PANTHER); PTHR32116:SF7 (PANTHER)	F:GO:0016757; F:GO:0047262	F:glycosyltransferase activity; F:polygalacturonate 4-alpha-galacturonosyltransferase activity
[INTERPRO, BLASTED]	Eg01_t004430	PREDICTED: uncharacterized protein LOC103976960	245	10	1.77133e-108	79.9						no IPS match	no IPS match	no IPS match
[INTERPRO, BLASTED, MAPPED, ANNOTATED]	Eg01_t004440	cytochrome c oxidase assembly protein COX15	470	10	0	87.92	5	P:GO:0006784; F:GO:0016627; F:GO:0016653; C:GO:0005743; C:GO:0016021	P:heme A biosynthetic process; F:oxidoreductase activity, acting on the CH-CH group of donors; F:oxidoreductase activity, acting on NAD(P)H, heme protein as acceptor; C:mitochondrial inner membrane; C:integral component of membrane	EC:1.6.2	Acting on NADH or NADPH	IPR003780 (PFAM); IPR023754 (PANTHER); PTHR23289:SF2 (PANTHER)	P:GO:0006784; P:GO:0055114; F:GO:0016627; C:GO:0016020; C:GO:0016021	P:heme A biosynthetic process; P:obsolete oxidation-reduction process; F:oxidoreductase activity, acting on the CH-CH group of donors; C:membrane; C:integral component of membrane
[INTERPRO, BLASTED, MAPPED, ANNOTATED]	Eg01_t004450	enhancer of mRNA-decapping protein 4-like isoform X1	1523	10	0	88.65	3	P:GO:0031087; F:GO:0005515; C:GO:0000932	P:deadenylation-independent decapping of nuclear-transcribed mRNA; F:protein binding; C:P-body			IPR001680 (SMART); IPR032401 (PFAM); PTHR15598 (PANTHER); PTHR15598:SF7 (PANTHER); IPR001680 (PROSITE_PROFILES); IPR017986 (PROSITE_PROFILES); IPR001680 (PROSITE_PROFILES); IPR017986 (PROSITE_PROFILES)	F:GO:0005515	F:protein binding
[INTERPRO, BLASTED, MAPPED, ANNOTATED]	Eg01_t004460	ras-related protein RABB1c	211	10	1.58469e-156	98.29	3	F:GO:0003924; F:GO:0005525; C:GO:0005794	F:GTPase activity; F:GTP binding; C:Golgi apparatus	EC:3.6.1	Acting on acid anhydrides	PR00449 (PRINTS); SM00174 (SMART); SM00176 (SMART); SM00175 (SMART); SM00173 (SMART); IPR001806 (PFAM); PTHR24073:SF996 (PANTHER); PTHR24073 (PANTHER); PS51419 (PROSITE_PROFILES)	F:GO:0003924; F:GO:0005525	F:GTPase activity; F:GTP binding
[INTERPRO, BLASTED, MAPPED, ANNOTATED]	Eg01_t004470	BTB/POZ domain-containing protein	127	10	1.15068e-21	76.53	2	F:GO:0008963; C:GO:0016021	F:phospho-N-acetylmuramoyl-pentapeptide-transferase activity; C:integral component of membrane	EC:2.7.8.13	Phospho-N-acetylmuramoyl-pentapeptide-transferase	no IPS match	no IPS match	no IPS match
[INTERPRO, BLASTED, MAPPED, ANNOTATED]	Eg01_t004480	BTB/POZ domain-containing protein	329	10	0	90.26	3	P:GO:0009651; F:GO:0005515; C:GO:0005634	P:response to salt stress; F:protein binding; C:nucleus			IPR000210 (SMART); IPR000210 (PFAM); PTHR46672 (PANTHER); PTHR46672:SF4 (PANTHER); IPR000210 (PROSITE_PROFILES)	F:GO:0005515	F:protein binding
[INTERPRO, BLASTED, MAPPED, ANNOTATED]	Eg01_t004490	pentatricopeptide repeat-containing protein At3g63370, chloroplastic	966	10	0	90.12	1	F:GO:0008270	F:zinc ion binding			IPR002885 (PFAM); IPR002885 (PFAM); IPR032867 (PFAM); PTHR24015 (PANTHER); IPR002885 (PROSITE_PROFILES); IPR002885 (PROSITE_PROFILES); IPR002885 (PROSITE_PROFILES); IPR002885 (PROSITE_PROFILES); IPR002885 (PROSITE_PROFILES); IPR002885 (PROSITE_PROFILES); IPR002885 (PROSITE_PROFILES); IPR002885 (PROSITE_PROFILES); IPR002885 (PROSITE_PROFILES); IPR002885 (PROSITE_PROFILES); IPR002885 (PROSITE_PROFI…	F:GO:0008270	F:zinc ion binding
[INTERPRO, BLASTED, MAPPED, ANNOTATED]	Eg01_t004500	protein transport protein SFT2	230	10	4.6836e-160	92.64	4	P:GO:0015031; P:GO:0016192; C:GO:0000139; C:GO:0016021	P:protein transport; P:vesicle-mediated transport; C:Golgi membrane; C:integral component of membrane			IPR007305 (PFAM); IPR011691 (PANTHER); PTHR23137:SF25 (PANTHER)	P:GO:0016192; C:GO:0016021	P:vesicle-mediated transport; C:integral component of membrane
[INTERPRO, BLASTED, MAPPED, ANNOTATED]	Eg01_t004510	UPF0481 protein At3g47200-like	455	10	0	78.44	1	C:GO:0016021	C:integral component of membrane			IPR004158 (PFAM); IPR004158 (PANTHER); PTHR31549:SF91 (PANTHER)	no GO terms	no GO terms
[INTERPRO, NO-BLAST]	Eg01_t004520	---NA---	81									no IPS match	no IPS match	no IPS match
[INTERPRO, BLASTED, MAPPED, ANNOTATED]	Eg01_t004530	zinc finger protein CONSTANS-LIKE 10-like isoform X2	421	10	0	84.44	3	F:GO:0005515; F:GO:0008270; C:GO:0005634	F:protein binding; F:zinc ion binding; C:nucleus			IPR000315 (SMART); IPR010402 (PFAM); PTHR31717:SF64 (PANTHER); PTHR31717 (PANTHER); IPR010402 (PROSITE_PROFILES); IPR000315 (PROSITE_PROFILES); IPR000315 (PROSITE_PROFILES)	F:GO:0005515; F:GO:0008270	F:protein binding; F:zinc ion binding
[INTERPRO, BLASTED, MAPPED, ANNOTATED]	Eg01_t004540	nucleotide-sugar uncharacterized transporter 2-like isoform X2	385	10	0	92.89	1	C:GO:0016021	C:integral component of membrane			IPR004853 (PFAM); PTHR11132:SF352 (PANTHER); PTHR11132 (PANTHER)	no GO terms	no GO terms
[INTERPRO, NO-BLAST]	Eg01_t004550	---NA---	66									no IPS match	no IPS match	no IPS match
[INTERPRO, BLASTED]	Eg01_t004560	zinc finger protein 3-like	142	5	4.55307e-99	74.43						PF13912 (PFAM); PTHR45730 (PANTHER); IPR013087 (PROSITE_PROFILES)	no GO terms	no GO terms
[INTERPRO, BLASTED, MAPPED, ANNOTATED]	Eg01_t004570	indole-3-glycerol phosphate synthase, chloroplastic-like isoform X1	401	10	0	90.29	2	P:GO:0000162; F:GO:0004425	P:tryptophan biosynthetic process; F:indole-3-glycerol-phosphate synthase activity	EC:4.1.1.48	Indole-3-glycerol-phosphate synthase	IPR013798 (PFAM); PTHR22854:SF16 (PANTHER); PTHR22854 (PANTHER)	F:GO:0004425	F:indole-3-glycerol-phosphate synthase activity
[INTERPRO, BLASTED, MAPPED, ANNOTATED]	Eg01_t004580	sister chromatid cohesion protein PDS5 homolog A-like isoform X1	1596	10	0	89.66	3	P:GO:0007064; P:GO:0051301; C:GO:0005634	P:mitotic sister chromatid cohesion; P:cell division; C:nucleus			PTHR12663:SF27 (PANTHER); IPR039776 (PANTHER)	P:GO:0007064	P:mitotic sister chromatid cohesion
[INTERPRO, BLASTED, MAPPED, ANNOTATED]	Eg01_t004590	protein ROOT INITIATION DEFECTIVE 3-like	414	10	0	88.27	5	P:GO:0007064; P:GO:0051301; F:GO:0005515; C:GO:0005634; C:GO:0016021	P:mitotic sister chromatid cohesion; P:cell division; F:protein binding; C:nucleus; C:integral component of membrane			IPR001680 (SMART); IPR001680 (PFAM); PTHR18763 (PANTHER); PTHR18763:SF3 (PANTHER); IPR001680 (PROSITE_PROFILES); IPR017986 (PROSITE_PROFILES); IPR017986 (PROSITE_PROFILES); IPR001680 (PROSITE_PROFILES); IPR001680 (PROSITE_PROFILES)	F:GO:0005515	F:protein binding
[INTERPRO, BLASTED, MAPPED, ANNOTATED]	Eg01_t004600	nuclear transcription factor Y subunit B-9-like	189	10	6.52683e-139	83.88	5	P:GO:0045944; F:GO:0001228; F:GO:0043565; F:GO:0046982; C:GO:0016602	P:positive regulation of transcription by RNA polymerase II; F:DNA-binding transcription activator activity, RNA polymerase II-specific; F:sequence-specific DNA binding; F:protein heterodimerization activity; C:CCAAT-binding factor complex			PR00615 (PRINTS); IPR003958 (PFAM); PTHR11064:SF20 (PANTHER); PTHR11064 (PANTHER)	no GO terms	no GO terms
[INTERPRO, BLASTED, MAPPED, ANNOTATED]	Eg01_t004610	vesicular glutamate transporter 3 isoform X1	507	10	0	92.53	3	P:GO:0055085; F:GO:0022857; C:GO:0016021	P:transmembrane transport; F:transmembrane transporter activity; C:integral component of membrane	EC:7	Translocases	IPR011701 (PFAM); PTHR23505 (PANTHER); PTHR23505:SF72 (PANTHER); IPR020846 (PROSITE_PROFILES)	P:GO:0055085; F:GO:0022857	P:transmembrane transport; F:transmembrane transporter activity
[INTERPRO, NO-BLAST]	Eg01_t004620	---NA---	196									no IPS match	no IPS match	no IPS match
[INTERPRO, BLASTED]	Eg01_t004630	polycystic kidney disease protein 1-like 3	405	10	0	78.72						IPR008889 (PFAM); PTHR33179:SF4 (PANTHER); IPR039609 (PANTHER)	no GO terms	no GO terms
[INTERPRO, BLASTED]	Eg01_t004640	pentatricopeptide repeat-containing protein At5g39710	755	10	0	91.87						IPR002885 (PFAM); IPR002885 (PFAM); IPR002885 (PFAM); PTHR46128 (PANTHER); PTHR46128 (PANTHER); PTHR46128:SF10 (PANTHER); PTHR46128:SF10 (PANTHER); IPR002885 (PROSITE_PROFILES); IPR002885 (PROSITE_PROFILES); IPR002885 (PROSITE_PROFILES); IPR002885 (PROSITE_PROFILES); IPR002885 (PROSITE_PROFILES); IPR002885 (PROSITE_PROFILES); IPR002885 (PROSITE_PROFILES); IPR002885 (PROSITE_PROFILES); IPR002885 (…	no GO terms	no GO terms
[INTERPRO, BLASTED, MAPPED, ANNOTATED]	Eg01_t004650	endoplasmic reticulum-Golgi intermediate compartment protein 3-like	386	10	0	96.66	3	C:GO:0005783; C:GO:0016021; C:GO:0030134	C:endoplasmic reticulum; C:integral component of membrane; C:COPII-coated ER to Golgi transport vesicle			IPR012936 (PFAM); IPR039542 (PFAM); PTHR10984:SF54 (PANTHER); PTHR10984 (PANTHER)	no GO terms	no GO terms
[INTERPRO, BLASTED, MAPPED, ANNOTATED]	Eg01_t004660	ethylene-responsive transcription factor RAP2-13-like	368	10	0	83.13	4	P:GO:0006355; F:GO:0003677; F:GO:0003700; C:GO:0005634	P:regulation of transcription, DNA-templated; F:DNA binding; F:DNA-binding transcription factor activity; C:nucleus			IPR001471 (PRINTS); IPR001471 (SMART); IPR001471 (PFAM); PTHR31657 (PANTHER); PTHR31657:SF46 (PANTHER); IPR001471 (PROSITE_PROFILES)	P:GO:0006355; F:GO:0003700	P:regulation of transcription, DNA-templated; F:DNA-binding transcription factor activity
[INTERPRO, NO-BLAST]	Eg01_t004670	---NA---	94									no IPS match	no IPS match	no IPS match
[INTERPRO, BLASTED, ANNOTATED]	Eg01_t004680	U5 small nuclear ribonucleoprotein 40 kDa protein	346	10	0	96.13	1	F:GO:0005515	F:protein binding			IPR020472 (PRINTS); IPR001680 (SMART); IPR001680 (PFAM); PTHR44006 (PANTHER); PTHR44006:SF1 (PANTHER); IPR001680 (PROSITE_PROFILES); IPR001680 (PROSITE_PROFILES); IPR001680 (PROSITE_PROFILES); IPR001680 (PROSITE_PROFILES); IPR017986 (PROSITE_PROFILES); IPR001680 (PROSITE_PROFILES); IPR001680 (PROSITE_PROFILES); IPR001680 (PROSITE_PROFILES)	F:GO:0005515	F:protein binding
[INTERPRO, BLASTED, MAPPED, ANNOTATED]	Eg01_t004690	probable beta-D-xylosidase 7	775	10	0	88.77	3	P:GO:0045493; F:GO:0009044; C:GO:0005576	P:xylan catabolic process; F:xylan 1,4-beta-xylosidase activity; C:extracellular region	EC:3.2.1.37	Xylan 1,4-beta-xylosidase	IPR001764 (PRINTS); IPR026891 (SMART); IPR002772 (PFAM); IPR001764 (PFAM); IPR026891 (PFAM); PTHR42721 (PANTHER); PTHR42721:SF18 (PANTHER)	P:GO:0005975; F:GO:0004553	P:carbohydrate metabolic process; F:hydrolase activity, hydrolyzing O-glycosyl compounds
[INTERPRO, BLASTED, MAPPED, ANNOTATED]	Eg01_t004700	probable beta-D-xylosidase 7	783	10	0	88.26	3	P:GO:0045493; F:GO:0009044; C:GO:0005576	P:xylan catabolic process; F:xylan 1,4-beta-xylosidase activity; C:extracellular region	EC:3.2.1.37	Xylan 1,4-beta-xylosidase	IPR001764 (PRINTS); IPR026891 (SMART); IPR026891 (PFAM); IPR001764 (PFAM); IPR002772 (PFAM); PTHR42721:SF2 (PANTHER); PTHR42721 (PANTHER)	P:GO:0005975; F:GO:0004553	P:carbohydrate metabolic process; F:hydrolase activity, hydrolyzing O-glycosyl compounds
[INTERPRO, BLASTED, MAPPED, ANNOTATED]	Eg01_t004710	probable beta-D-xylosidase 7	775	10	0	88.74	3	P:GO:0045493; F:GO:0009044; C:GO:0005576	P:xylan catabolic process; F:xylan 1,4-beta-xylosidase activity; C:extracellular region	EC:3.2.1.37	Xylan 1,4-beta-xylosidase	IPR001764 (PRINTS); IPR026891 (SMART); IPR026891 (PFAM); IPR002772 (PFAM); IPR001764 (PFAM); PTHR42721:SF2 (PANTHER); PTHR42721 (PANTHER)	P:GO:0005975; F:GO:0004553	P:carbohydrate metabolic process; F:hydrolase activity, hydrolyzing O-glycosyl compounds
[INTERPRO, BLASTED, MAPPED, ANNOTATED]	Eg01_t004720	probable beta-D-xylosidase 7	748	10	0	84	4	P:GO:0045493; F:GO:0009044; C:GO:0005576; C:GO:0016020	P:xylan catabolic process; F:xylan 1,4-beta-xylosidase activity; C:extracellular region; C:membrane	EC:3.2.1.37	Xylan 1,4-beta-xylosidase	IPR001764 (PRINTS); IPR026891 (SMART); IPR002772 (PFAM); IPR026891 (PFAM); IPR001764 (PFAM); PTHR42721 (PANTHER); PTHR42721:SF2 (PANTHER)	P:GO:0005975; F:GO:0004553	P:carbohydrate metabolic process; F:hydrolase activity, hydrolyzing O-glycosyl compounds
[INTERPRO, BLASTED, MAPPED, ANNOTATED]	Eg01_t004730	probable beta-D-xylosidase 7	731	10	0	85.24	3	P:GO:0045493; F:GO:0009044; C:GO:0005576	P:xylan catabolic process; F:xylan 1,4-beta-xylosidase activity; C:extracellular region	EC:3.2.1.37	Xylan 1,4-beta-xylosidase	IPR001764 (PRINTS); IPR026891 (SMART); IPR026891 (PFAM); IPR002772 (PFAM); IPR001764 (PFAM); PTHR42721:SF2 (PANTHER); PTHR42721 (PANTHER); PTHR42721:SF2 (PANTHER); PTHR42721 (PANTHER)	P:GO:0005975; F:GO:0004553	P:carbohydrate metabolic process; F:hydrolase activity, hydrolyzing O-glycosyl compounds
[INTERPRO, BLASTED, MAPPED, ANNOTATED]	Eg01_t004740	probable beta-D-xylosidase 7	774	10	0	90.47	4	P:GO:0045493; F:GO:0009044; C:GO:0005576; C:GO:0016021	P:xylan catabolic process; F:xylan 1,4-beta-xylosidase activity; C:extracellular region; C:integral component of membrane	EC:3.2.1.37	Xylan 1,4-beta-xylosidase	IPR001764 (PRINTS); IPR026891 (SMART); IPR002772 (PFAM); IPR026891 (PFAM); IPR001764 (PFAM); PTHR42721 (PANTHER); PTHR42721:SF18 (PANTHER)	P:GO:0005975; F:GO:0004553	P:carbohydrate metabolic process; F:hydrolase activity, hydrolyzing O-glycosyl compounds
[INTERPRO, BLASTED, MAPPED, ANNOTATED]	Eg01_t004750	phosphatidylinositol transfer protein 3	290	10	0	90.1	3	P:GO:0015914; P:GO:0120009; F:GO:0008526	P:phospholipid transport; P:intermembrane lipid transfer; F:phosphatidylinositol transfer activity	EC:7	Translocases	IPR001251 (SMART); IPR011074 (SMART); IPR001251 (PFAM); IPR011074 (PFAM); PTHR45824:SF3 (PANTHER); PTHR45824 (PANTHER); IPR001251 (PROSITE_PROFILES)	no GO terms	no GO terms
[INTERPRO, BLASTED, MAPPED, ANNOTATED]	Eg01_t004760	2,3-bisphosphoglycerate-dependent phosphoglycerate mutase 2	345	10	0	92.45	2	P:GO:0006096; F:GO:0004619	P:glycolytic process; F:phosphoglycerate mutase activity	EC:5.4.2.1	Intramolecular transferases	IPR013078 (SMART); IPR013078 (PFAM); PTHR11931:SF21 (PANTHER); IPR005952 (PANTHER)	P:GO:0006096; F:GO:0004619; F:GO:0016868	P:glycolytic process; F:phosphoglycerate mutase activity; F:intramolecular transferase activity, phosphotransferases
[INTERPRO, BLASTED]	Eg01_t004770	FCS-Like Zinc finger 5	178	10	4.80206e-129	82.41						IPR007650 (PFAM); PTHR33059 (PANTHER); PTHR33059:SF4 (PANTHER); IPR007650 (PROSITE_PROFILES)	no GO terms	no GO terms
[INTERPRO, BLASTED, MAPPED, ANNOTATED]	Eg01_t004780	agamous-like MADS-box protein AGL104	337	10	0	83.34	4	P:GO:0045944; F:GO:0000977; F:GO:0046983; C:GO:0005634	P:positive regulation of transcription by RNA polymerase II; F:RNA polymerase II transcription regulatory region sequence-specific DNA binding; F:protein dimerization activity; C:nucleus			IPR002100 (PRINTS); IPR002100 (SMART); IPR002100 (PFAM); PTHR11945 (PANTHER); PTHR11945:SF571 (PANTHER); IPR002100 (PROSITE_PROFILES)	F:GO:0003677; F:GO:0046983	F:DNA binding; F:protein dimerization activity
[INTERPRO, BLASTED, MAPPED, ANNOTATED]	Eg01_t004790	heavy metal-associated isoprenylated plant protein 20-like	149	10	2.01217e-106	94.68	2	P:GO:0030001; F:GO:0046872	P:metal ion transport; F:metal ion binding			IPR006121 (PFAM); PTHR22814 (PANTHER); PTHR22814:SF321 (PANTHER); IPR006121 (PROSITE_PROFILES)	P:GO:0030001; F:GO:0046872	P:metal ion transport; F:metal ion binding
[INTERPRO, BLASTED]	Eg01_t004800	pentatricopeptide repeat-containing protein At4g18520, chloroplastic	621	10	0	90.39						IPR002885 (PFAM); IPR002885 (PFAM); PTHR24015 (PANTHER); IPR002885 (PROSITE_PROFILES); IPR002885 (PROSITE_PROFILES); IPR002885 (PROSITE_PROFILES); IPR002885 (PROSITE_PROFILES); IPR002885 (PROSITE_PROFILES); IPR002885 (PROSITE_PROFILES); IPR002885 (PROSITE_PROFILES); IPR002885 (PROSITE_PROFILES); IPR002885 (PROSITE_PROFILES); IPR002885 (PROSITE_PROFILES); IPR002885 (PROSITE_PROFILES); IPR002885 (P…	no GO terms	no GO terms
[INTERPRO, BLASTED, MAPPED, ANNOTATED]	Eg01_t004810	protein EPIDERMAL PATTERNING FACTOR 2-like	145	10	3.63799e-61	70.96	2	P:GO:0010374; C:GO:0110165	P:stomatal complex development; C:cellular anatomical entity			PF17181 (PFAM); IPR039455 (PANTHER); PTHR33109:SF6 (PANTHER)	P:GO:0010374	P:stomatal complex development
[INTERPRO, NO-BLAST]	Eg01_t004820	---NA---	108									no IPS match	no IPS match	no IPS match
[INTERPRO, BLASTED, ANNOTATED]	Eg01_t004830	F-box/LRR-repeat protein 14-like	471	10	0	89.28	1	F:GO:0005515	F:protein binding			IPR006553 (SMART); IPR001611 (PFAM); PTHR13318 (PANTHER); PTHR13318:SF6 (PANTHER)	F:GO:0005515	F:protein binding
[INTERPRO, BLASTED]	Eg01_t004840	neurochondrin isoform X1	625	10	0	82.96						IPR008709 (PFAM); IPR008709 (PANTHER)	no GO terms	no GO terms
[INTERPRO, BLASTED, MAPPED, ANNOTATED]	Eg01_t004850	transmembrane 9 superfamily member 11-like	669	10	0	96.34	3	C:GO:0000139; C:GO:0010008; C:GO:0016021	C:Golgi membrane; C:endosome membrane; C:integral component of membrane			IPR004240 (PFAM); PTHR10766:SF116 (PANTHER); IPR004240 (PANTHER)	C:GO:0016021	C:integral component of membrane
[INTERPRO, BLASTED]	Eg01_t004860	hypothetical protein GW17_00029210	71	2	2.01619e-21	73.85						no IPS match	no IPS match	no IPS match
[INTERPRO, BLASTED, MAPPED, ANNOTATED]	Eg01_t004870	plasma membrane ATPase-like	949	10	0	96.04	6	P:GO:0051453; P:GO:0120029; F:GO:0005524; F:GO:0008553; C:GO:0005886; C:GO:0016021	P:regulation of intracellular pH; P:proton export across plasma membrane; F:ATP binding; F:P-type proton-exporting transporter activity; C:plasma membrane; C:integral component of membrane	EC:7.1.3.1; EC:7.1.2.1	H(+)-exporting diphosphatase; P-type H(+)-exporting transporter	PR00119 (PRINTS); IPR001757 (PRINTS); IPR004014 (SMART); IPR004014 (PFAM); PF00702 (PFAM); PF00122 (PFAM); PTHR42861 (PANTHER); PTHR42861:SF71 (PANTHER)	C:GO:0016021	C:integral component of membrane
[INTERPRO, BLASTED]	Eg01_t004880	hypothetical protein BHE74_00031409	403	10	0	88.44						IPR008586 (PFAM); IPR008586 (PANTHER); PTHR31972:SF41 (PANTHER)	no GO terms	no GO terms
[INTERPRO, BLASTED, MAPPED, ANNOTATED]	Eg01_t004890	deSI-like protein At4g17486	231	10	8.0411e-166	87.16	2	P:GO:0006508; F:GO:0008233	P:proteolysis; F:peptidase activity	EC:3.4	Acting on peptide bonds (peptidases)	IPR008580 (SMART); IPR008580 (PFAM); PTHR12378:SF17 (PANTHER); IPR008580 (PANTHER); IPR008580 (PROSITE_PROFILES)	no GO terms	no GO terms
[INTERPRO, BLASTED, MAPPED, ANNOTATED]	Eg01_t004900	26S proteasome regulatory subunit 6A homolog	419	10	0	93.58	12	P:GO:0009553; P:GO:0009555; P:GO:0045899; P:GO:1901800; F:GO:0005524; F:GO:0008233; F:GO:0016887; F:GO:0036402; C:GO:0005634; C:GO:0005829; C:GO:0008540; C:GO:0016021	P:embryo sac development; P:pollen development; P:positive regulation of RNA polymerase II transcription preinitiation complex assembly; P:positive regulation of proteasomal protein catabolic process; F:ATP binding; F:peptidase activity; F:ATP hydrolysis activity; F:proteasome-activating activity; C:nucleus; C:cytosol; C:proteasome regulatory particle, base subcomplex; C:integral component of mem…	EC:3.4; EC:5.6.1.5	Acting on peptide bonds (peptidases); Proteasome ATPase	IPR003593 (SMART); IPR003959 (PFAM); IPR041569 (PFAM); IPR032501 (PFAM); PTHR23073 (PANTHER); PTHR23073:SF69 (PANTHER)	F:GO:0005524; F:GO:0016887	F:ATP binding; F:ATP hydrolysis activity
[INTERPRO, BLASTED]	Eg01_t004910	protein ABHD17B-like	293	10	0	92.29						PTHR12277 (PANTHER); PTHR12277:SF53 (PANTHER)	no GO terms	no GO terms
[INTERPRO, BLASTED, MAPPED]	Eg01_t004920	purple acid phosphatase 3	396	10	0	72.67	2	C:GO:0016020; C:GO:0016021	C:membrane; C:integral component of membrane			PTHR32254:SF5 (PANTHER); PTHR32254 (PANTHER)	no GO terms	no GO terms
[INTERPRO, BLASTED, MAPPED, ANNOTATED]	Eg01_t004930	probable CCR4-associated factor 1 homolog 7	275	10	0	97.67	8	P:GO:0043928; P:GO:0090503; F:GO:0003676; F:GO:0004535; C:GO:0000932; C:GO:0005634; C:GO:0016021; C:GO:0030015	P:exonucleolytic catabolism of deadenylated mRNA; P:RNA phosphodiester bond hydrolysis, exonucleolytic; F:nucleic acid binding; F:poly(A)-specific ribonuclease activity; C:P-body; C:nucleus; C:integral component of membrane; C:CCR4-NOT core complex	EC:3.1.15; EC:3.1.13.4	Acting on ester bonds; Poly(A)-specific ribonuclease	IPR006941 (PFAM); IPR006941 (PFAM); IPR039637 (PANTHER); PTHR10797:SF0 (PANTHER)	F:GO:0004535; C:GO:0030014	F:poly(A)-specific ribonuclease activity; C:CCR4-NOT complex
[INTERPRO, BLASTED, ANNOTATED]	Eg01_t004940	protein spotted leaf 11-like	476	10	0	87.69	1	F:GO:0005515	F:protein binding			IPR000225 (SMART); IPR000225 (PFAM); PTHR46700:SF1 (PANTHER); PTHR46700 (PANTHER); IPR000225 (PROSITE_PROFILES); IPR000225 (PROSITE_PROFILES)	F:GO:0005515	F:protein binding
[INTERPRO, BLASTED]	Eg01_t004950	hypothetical protein BHE74_00021549	90	1	4.4357e-20	100						no IPS match	no IPS match	no IPS match
[INTERPRO, NO-BLAST]	Eg01_t004960	---NA---	71									no IPS match	no IPS match	no IPS match
[INTERPRO, BLASTED, MAPPED, ANNOTATED]	Eg01_t004970	transcription factor bHLH66-like isoform X2	480	10	0	77.82	1	F:GO:0046983	F:protein dimerization activity			IPR011598 (SMART); IPR011598 (PFAM); PTHR16223:SF120 (PANTHER); PTHR16223 (PANTHER); IPR011598 (PROSITE_PROFILES)	F:GO:0046983	F:protein dimerization activity
[INTERPRO, BLASTED, MAPPED, ANNOTATED]	Eg01_t004980	protein POLAR LOCALIZATION DURING ASYMMETRIC DIVISION AND REDISTRIBUTION-like	431	10	0	83.6	1	P:GO:0008356	P:asymmetric cell division			PTHR33476:SF20 (PANTHER); PTHR33476:SF20 (PANTHER); IPR040348 (PANTHER); IPR040348 (PANTHER)	P:GO:0008356	P:asymmetric cell division
[INTERPRO, BLASTED, MAPPED, ANNOTATED]	Eg01_t004990	ubiquitin carboxyl-terminal hydrolase 23 isoform X1	935	10	0	75.27	6	P:GO:0006511; P:GO:0016579; F:GO:0004197; F:GO:0004843; C:GO:0005634; C:GO:0005829	P:ubiquitin-dependent protein catabolic process; P:protein deubiquitination; F:cysteine-type endopeptidase activity; F:thiol-dependent deubiquitinase; C:nucleus; C:cytosol	EC:3.4.22; EC:3.4.19.12	Acting on peptide bonds (peptidases); Ubiquitinyl hydrolase 1	IPR001394 (PFAM); PTHR24006 (PANTHER); PTHR24006:SF748 (PANTHER); IPR028889 (PROSITE_PROFILES)	P:GO:0016579; F:GO:0004843	P:protein deubiquitination; F:thiol-dependent deubiquitinase
[INTERPRO, BLASTED, MAPPED, ANNOTATED]	Eg01_t005000	BTB/POZ domain-containing protein At2g24240	450	10	0	94.2	2	P:GO:0051260; F:GO:0005515	P:protein homooligomerization; F:protein binding			IPR000210 (SMART); IPR003131 (PFAM); PTHR14499 (PANTHER); PTHR14499:SF116 (PANTHER)	P:GO:0051260; F:GO:0005515	P:protein homooligomerization; F:protein binding
[INTERPRO, BLASTED, MAPPED, ANNOTATED]	Eg01_t005010	casein kinase 1-like	471	10	0	91.36	6	P:GO:0006897; P:GO:0018105; F:GO:0004674; F:GO:0005524; C:GO:0005634; C:GO:0005737	P:endocytosis; P:peptidyl-serine phosphorylation; F:protein serine/threonine kinase activity; F:ATP binding; C:nucleus; C:cytoplasm	EC:2.7.1	Transferring phosphorus-containing groups	IPR000719 (SMART); IPR000719 (PFAM); PTHR11909 (PANTHER); PTHR11909:SF331 (PANTHER); IPR000719 (PROSITE_PROFILES)	P:GO:0006468; F:GO:0004672; F:GO:0005524	P:protein phosphorylation; F:protein kinase activity; F:ATP binding
[INTERPRO, NO-BLAST]	Eg01_t005020	---NA---	132									no IPS match	no IPS match	no IPS match
[INTERPRO, BLASTED, MAPPED, ANNOTATED]	Eg01_t005030	formin-like protein 13	1076	10	0	79.88	2	P:GO:0006470; F:GO:0004721	P:protein dephosphorylation; F:phosphoprotein phosphatase activity	EC:3.1.3	Acting on ester bonds	IPR014020 (SMART); IPR015425 (SMART); IPR015425 (PFAM); IPR014020 (PFAM); PTHR45733 (PANTHER); PTHR45733:SF14 (PANTHER); PTHR45733 (PANTHER); IPR029023 (PROSITE_PROFILES); IPR015425 (PROSITE_PROFILES); IPR014020 (PROSITE_PROFILES)	no GO terms	no GO terms
[INTERPRO, BLASTED, MAPPED, ANNOTATED]	Eg01_t005040	CBL-interacting serine/threonine-protein kinase 5-like isoform X3	448	10	0	94.72	6	P:GO:0006468; P:GO:0007165; F:GO:0005524; F:GO:0106310; F:GO:0106311; C:GO:0016021	P:protein phosphorylation; P:signal transduction; F:ATP binding; F:protein serine kinase activity; F:protein threonine kinase activity; C:integral component of membrane	EC:2.7.11.1	Non-specific serine/threonine protein kinase	IPR000719 (SMART); IPR000719 (PFAM); IPR004041 (PFAM); PTHR43895 (PANTHER); PTHR43895:SF59 (PANTHER); IPR018451 (PROSITE_PROFILES); IPR000719 (PROSITE_PROFILES)	P:GO:0006468; P:GO:0007165; F:GO:0004672; F:GO:0005524	P:protein phosphorylation; P:signal transduction; F:protein kinase activity; F:ATP binding
[INTERPRO, BLASTED, MAPPED, ANNOTATED]	Eg01_t005050	26S proteasome non-ATPase regulatory subunit 9	213	10	1.40352e-142	90.7	4	P:GO:0070682; C:GO:0000502; C:GO:0005634; C:GO:0005737	P:proteasome regulatory particle assembly; C:proteasome complex; C:nucleus; C:cytoplasm			IPR040815 (PFAM); IPR035269 (PANTHER)	P:GO:0070682	P:proteasome regulatory particle assembly
[INTERPRO, BLASTED, MAPPED, ANNOTATED]	Eg01_t005060	BTB/POZ domain-containing protein NPY1-like	601	10	0	88.21	4	P:GO:0016567; P:GO:0060918; P:GO:0099402; F:GO:0005515	P:protein ubiquitination; P:auxin transport; P:plant organ development; F:protein binding			IPR027356 (PFAM); IPR000210 (PFAM); IPR029961 (PTHR32370:PANTHER); IPR043454 (PANTHER); IPR027356 (PROSITE_PROFILES); IPR000210 (PROSITE_PROFILES)	P:GO:0060918; P:GO:0099402; F:GO:0005515	P:auxin transport; P:plant organ development; F:protein binding
[INTERPRO, BLASTED]	Eg01_t005070	hypothetical protein GW17_00008032	97	3	1.35955e-29	91.52						no IPS match	no IPS match	no IPS match
[INTERPRO, BLASTED]	Eg01_t005080	AUGMIN subunit 8-like	651	10	0	82.62						IPR007573 (PFAM); PTHR31807:SF28 (PANTHER); PTHR31807 (PANTHER); PTHR31807:SF28 (PANTHER)	no GO terms	no GO terms
[INTERPRO, BLASTED, MAPPED, ANNOTATED]	Eg01_t005090	protein HEADING DATE REPRESSOR 1-like	208	10	9.73815e-132	84.47	2	P:GO:0009909; C:GO:0016021	P:regulation of flower development; C:integral component of membrane			IPR038864 (PANTHER)	P:GO:0009909	P:regulation of flower development
[INTERPRO, BLASTED]	Eg01_t005100	hypothetical protein B296_00047460	213	10	2.49151e-77	67.29						PTHR33494:SF9 (PANTHER); PTHR33494 (PANTHER)	no GO terms	no GO terms
[INTERPRO, BLASTED, MAPPED, ANNOTATED]	Eg01_t005110	probable folate-biopterin transporter 2	521	10	0	89.08	1	C:GO:0016021	C:integral component of membrane			IPR039309 (PFAM); IPR039309 (PANTHER); PTHR31585:SF6 (PANTHER)	no GO terms	no GO terms
[INTERPRO, BLASTED, MAPPED, ANNOTATED]	Eg01_t005120	peroxidase 18-like	333	10	0	86.97	9	P:GO:0006979; P:GO:0042744; P:GO:0098869; F:GO:0004601; F:GO:0020037; F:GO:0046872; C:GO:0005576; C:GO:0009505; C:GO:0009506	P:response to oxidative stress; P:hydrogen peroxide catabolic process; P:cellular oxidant detoxification; F:peroxidase activity; F:heme binding; F:metal ion binding; C:extracellular region; C:plant-type cell wall; C:plasmodesma	EC:1.11.1	Acting on a peroxide as acceptor	IPR002016 (PRINTS); IPR000823 (PRINTS); IPR002016 (PFAM); PTHR31235:SF9 (PANTHER); PTHR31235 (PANTHER); IPR002016 (PROSITE_PROFILES)	P:GO:0006979; P:GO:0055114; F:GO:0004601; F:GO:0020037	P:response to oxidative stress; P:obsolete oxidation-reduction process; F:peroxidase activity; F:heme binding
[INTERPRO, NO-BLAST]	Eg01_t005130	---NA---	75									no IPS match	no IPS match	no IPS match
[INTERPRO, BLASTED, MAPPED, ANNOTATED]	Eg01_t005140	S-adenosylmethionine decarboxylase proenzyme-like	376	10	0	89.34	5	P:GO:0006557; P:GO:0006597; P:GO:0008295; F:GO:0004014; C:GO:0005829	P:S-adenosylmethioninamine biosynthetic process; P:spermine biosynthetic process; P:spermidine biosynthetic process; F:adenosylmethionine decarboxylase activity; C:cytosol	EC:4.1.1.50	Adenosylmethionine decarboxylase	IPR001985 (PFAM); IPR001985 (PANTHER); PTHR11570:SF24 (PANTHER)	P:GO:0006597; P:GO:0008295; F:GO:0004014	P:spermine biosynthetic process; P:spermidine biosynthetic process; F:adenosylmethionine decarboxylase activity
[INTERPRO, BLASTED, MAPPED, ANNOTATED]	Eg01_t005150	hypothetical protein B296_00023809	51	10	2.16805e-28	90.11	4	P:GO:0006557; P:GO:0006597; P:GO:0008295; F:GO:0004014	P:S-adenosylmethioninamine biosynthetic process; P:spermine biosynthetic process; P:spermidine biosynthetic process; F:adenosylmethionine decarboxylase activity	EC:4.1.1.50	Adenosylmethionine decarboxylase	IPR012511 (PFAM); PTHR35727 (PANTHER)	no GO terms	no GO terms
[INTERPRO, BLASTED, MAPPED, ANNOTATED]	Eg01_t005160	probable LRR receptor-like serine/threonine-protein kinase At4g30520	194	10	3.04096e-89	82.66	7	P:GO:0006468; F:GO:0004672; F:GO:0005515; F:GO:0005524; F:GO:0016491; C:GO:0005886; C:GO:0016021	P:protein phosphorylation; F:protein kinase activity; F:protein binding; F:ATP binding; F:oxidoreductase activity; C:plasma membrane; C:integral component of membrane	EC:2.7.1; EC:1	Transferring phosphorus-containing groups; Oxidoreductases	IPR003591 (SMART); IPR001611 (PFAM); IPR013210 (PFAM); IPR001611 (PFAM); PTHR46084:SF1 (PANTHER); PTHR46084 (PANTHER); PTHR46084 (PANTHER); PTHR46084:SF1 (PANTHER)	F:GO:0005515	F:protein binding
[INTERPRO, BLASTED, MAPPED, ANNOTATED]	Eg01_t005170	probable E3 ubiquitin-protein ligase XBOS32 isoform X2	471	10	0	88.47	2	F:GO:0005515; F:GO:0016740	F:protein binding; F:transferase activity	EC:2	Transferases	IPR002110 (PRINTS); IPR002110 (SMART); IPR020683 (PFAM); IPR002110 (PFAM); PTHR24128 (PANTHER); PTHR24128:SF41 (PANTHER); IPR001841 (PROSITE_PROFILES); IPR020683 (PROSITE_PROFILES); IPR002110 (PROSITE_PROFILES); IPR002110 (PROSITE_PROFILES); IPR002110 (PROSITE_PROFILES); IPR002110 (PROSITE_PROFILES); IPR002110 (PROSITE_PROFILES)	F:GO:0005515	F:protein binding
[INTERPRO, BLASTED, MAPPED, ANNOTATED]	Eg01_t005180	eukaryotic translation initiation factor 3 subunit C	1312	10	0	89.38	6	P:GO:0001732; F:GO:0003743; F:GO:0031369; C:GO:0005852; C:GO:0016282; C:GO:0033290	P:formation of cytoplasmic translation initiation complex; F:translation initiation factor activity; F:translation initiation factor binding; C:eukaryotic translation initiation factor 3 complex; C:eukaryotic 43S preinitiation complex; C:eukaryotic 48S preinitiation complex			SM00753 (SMART); IPR000717 (SMART); IPR001841 (SMART); IPR000717 (PFAM); IPR001841 (PFAM); IPR008905 (PFAM); PTHR13937:SF4 (PANTHER); IPR027516 (PANTHER); IPR000717 (PROSITE_PROFILES); IPR001841 (PROSITE_PROFILES)	P:GO:0006413; F:GO:0003723; F:GO:0003743; F:GO:0031369; C:GO:0005852	P:translational initiation; F:RNA binding; F:translation initiation factor activity; F:translation initiation factor binding; C:eukaryotic translation initiation factor 3 complex
[INTERPRO, BLASTED, MAPPED, ANNOTATED]	Eg01_t005190	probable alpha,alpha-trehalose-phosphate synthase [UDP-forming] 9	856	10	0	93.28	2	P:GO:0005992; F:GO:0003824	P:trehalose biosynthetic process; F:catalytic activity			IPR003337 (PFAM); IPR001830 (PFAM); PTHR10788 (PANTHER); PTHR10788:SF46 (PANTHER)	P:GO:0005992; F:GO:0003824	P:trehalose biosynthetic process; F:catalytic activity
[INTERPRO, BLASTED]	Eg01_t005200	WD repeat-containing protein 49 isoform 1	327	10	0	78.62						PTHR37201 (PANTHER)	no GO terms	no GO terms
[INTERPRO, BLASTED, MAPPED, ANNOTATED]	Eg01_t005210	probable cyclic nucleotide-gated ion channel 14	714	10	0	88.62	3	P:GO:0071805; F:GO:0005249; C:GO:0016021	P:potassium ion transmembrane transport; F:voltage-gated potassium channel activity; C:integral component of membrane	EC:7	Translocases	IPR003938 (PRINTS); IPR000595 (SMART); IPR005821 (PFAM); IPR000595 (PFAM); PTHR45651 (PANTHER); PTHR45651:SF9 (PANTHER); IPR000595 (PROSITE_PROFILES)	P:GO:0006811; P:GO:0006813; P:GO:0055085; F:GO:0005216; F:GO:0005249; C:GO:0016020	P:ion transport; P:potassium ion transport; P:transmembrane transport; F:ion channel activity; F:voltage-gated potassium channel activity; C:membrane
[INTERPRO, BLASTED]	Eg01_t005220	protein SMAX1-like	1024	10	0	86.52						IPR004176 (PFAM); PTHR43572 (PANTHER); PTHR43572:SF13 (PANTHER); IPR004176 (PROSITE_PROFILES)	no GO terms	no GO terms
[INTERPRO, BLASTED, MAPPED, ANNOTATED]	Eg01_t005230	glutamate receptor 2.9-like	925	10	0	82.86	5	P:GO:0007186; P:GO:0034220; F:GO:0004930; F:GO:0015276; C:GO:0016021	P:G protein-coupled receptor signaling pathway; P:ion transmembrane transport; F:G protein-coupled receptor activity; F:ligand-gated ion channel activity; C:integral component of membrane	EC:7	Translocases	IPR001320 (SMART); IPR001638 (PFAM); IPR001828 (PFAM); IPR001320 (PFAM); PTHR18966 (PANTHER); PTHR18966:SF450 (PANTHER)	F:GO:0015276; C:GO:0016020	F:ligand-gated ion channel activity; C:membrane
[INTERPRO, NO-BLAST]	Eg01_t005240	---NA---	90									no IPS match	no IPS match	no IPS match
[INTERPRO, BLASTED, MAPPED, ANNOTATED]	Eg01_t005250	protein GLUTAMINE DUMPER 3-like	241	10	4.90836e-75	74.78	2	P:GO:0080143; C:GO:0016021	P:regulation of amino acid export; C:integral component of membrane			IPR040359 (PANTHER); PTHR33228:SF5 (PANTHER)	P:GO:0080143	P:regulation of amino acid export
[INTERPRO, BLASTED, MAPPED, ANNOTATED]	Eg01_t005260	mitogen-activated protein kinase kinase 5-like	352	10	0	91.55	3	P:GO:0006468; F:GO:0004674; F:GO:0005524	P:protein phosphorylation; F:protein serine/threonine kinase activity; F:ATP binding	EC:2.7.1	Transferring phosphorus-containing groups	IPR000719 (SMART); IPR000719 (PFAM); PTHR24361 (PANTHER); PTHR24361:SF693 (PANTHER); IPR000719 (PROSITE_PROFILES)	P:GO:0006468; F:GO:0004672; F:GO:0005524	P:protein phosphorylation; F:protein kinase activity; F:ATP binding
[INTERPRO, BLASTED]	Eg01_t005270	hypothetical protein BHM03_00054782	68	2	5.87949e-39	98.53						no IPS match	no IPS match	no IPS match
[INTERPRO, BLASTED, MAPPED, ANNOTATED]	Eg01_t005280	pathogenesis-related protein PR-1	186	10	1.21549e-135	80.53	3	P:GO:0006952; P:GO:0009607; C:GO:0005576	P:defense response; P:response to biotic stimulus; C:extracellular region			IPR001283 (PRINTS); IPR002413 (PRINTS); IPR014044 (SMART); IPR014044 (PFAM); IPR001283 (PANTHER); PTHR10334:SF417 (PANTHER)	no GO terms	no GO terms
[INTERPRO, BLASTED, MAPPED, ANNOTATED]	Eg01_t005290	anthocyanidin 3-O-glucosyltransferase 7-like	459	10	0	84.95	1	F:GO:0008194	F:UDP-glycosyltransferase activity	EC:2.4	Glycosyltransferases	IPR002213 (PFAM); PTHR11926 (PANTHER)	F:GO:0008194	F:UDP-glycosyltransferase activity
[INTERPRO, BLASTED, MAPPED, ANNOTATED]	Eg01_t005300	AAA-ATPase At4g25835	507	10	0	90.27	2	F:GO:0005524; F:GO:0016887	F:ATP binding; F:ATP hydrolysis activity			IPR025753 (PFAM); IPR003959 (PFAM); PTHR23070:SF110 (PANTHER); PTHR23070 (PANTHER)	F:GO:0005524; F:GO:0016887	F:ATP binding; F:ATP hydrolysis activity
[INTERPRO, BLASTED, MAPPED, ANNOTATED]	Eg01_t005310	beta-1,3-galactosyltransferase pvg3	315	10	0	90.66	4	P:GO:0006486; F:GO:0016758; C:GO:0000139; C:GO:0016021	P:protein glycosylation; F:hexosyltransferase activity; C:Golgi membrane; C:integral component of membrane	EC:2.4.1	Glycosyltransferases	IPR002659 (PFAM); IPR002659 (PANTHER); PTHR11214:SF253 (PANTHER)	P:GO:0006486; C:GO:0016020	P:protein glycosylation; C:membrane
[INTERPRO, BLASTED, MAPPED, ANNOTATED]	Eg01_t005320	beta-1,3-galactosyltransferase pvg3-like	315	10	0	90.32	4	P:GO:0006486; F:GO:0016758; C:GO:0000139; C:GO:0016021	P:protein glycosylation; F:hexosyltransferase activity; C:Golgi membrane; C:integral component of membrane	EC:2.4.1	Glycosyltransferases	IPR002659 (PFAM); IPR002659 (PANTHER); PTHR11214:SF253 (PANTHER)	P:GO:0006486; C:GO:0016020	P:protein glycosylation; C:membrane
[INTERPRO, BLASTED, MAPPED, ANNOTATED]	Eg01_t005330	histone H4-like	103	10	1.12736e-68	100	4	F:GO:0003677; F:GO:0046982; C:GO:0000786; C:GO:0005634	F:DNA binding; F:protein heterodimerization activity; C:nucleosome; C:nucleus			IPR001951 (PRINTS); IPR001951 (SMART); IPR035425 (PFAM); PTHR10484:SF171 (PANTHER); PTHR10484 (PANTHER)	F:GO:0003677	F:DNA binding
[INTERPRO, BLASTED]	Eg01_t005340	serine/arginine repetitive matrix protein 1-like	192	10	6.92168e-129	68.74						PTHR34130 (PANTHER); PTHR34130:SF3 (PANTHER)	no GO terms	no GO terms
[INTERPRO, BLASTED]	Eg01_t005350	fasciclin-like arabinogalactan protein 3 isoform X1	557	10	0	72.85						PTHR32382:SF6 (PANTHER); IPR033254 (PANTHER); IPR000782 (PROSITE_PROFILES)	no GO terms	no GO terms
[INTERPRO, BLASTED]	Eg01_t005360	hypothetical protein BHE74_00040896	149	10	8.54003e-90	70.99						PTHR33257 (PANTHER); PTHR33257:SF6 (PANTHER)	no GO terms	no GO terms
[INTERPRO, BLASTED, MAPPED, ANNOTATED]	Eg01_t005370	AP2-like ethylene-responsive transcription factor AIL5	480	10	0	85.42	4	P:GO:0006355; F:GO:0003677; F:GO:0003700; C:GO:0005634	P:regulation of transcription, DNA-templated; F:DNA binding; F:DNA-binding transcription factor activity; C:nucleus			IPR001471 (PRINTS); IPR001471 (SMART); IPR001471 (PFAM); PTHR32467:SF110 (PANTHER); PTHR32467 (PANTHER); IPR001471 (PROSITE_PROFILES); IPR001471 (PROSITE_PROFILES)	P:GO:0006355; F:GO:0003700	P:regulation of transcription, DNA-templated; F:DNA-binding transcription factor activity
[INTERPRO, BLASTED, MAPPED, ANNOTATED]	Eg01_t005380	VIN3-like protein 2 isoform X1	733	10	0	86.79	3	P:GO:0010048; P:GO:0040029; C:GO:0005634	P:vernalization response; P:regulation of gene expression, epigenetic; C:nucleus			IPR032881 (PFAM); PTHR46286:SF2 (PANTHER); PTHR46286 (PANTHER)	no GO terms	no GO terms
[INTERPRO, BLASTED, MAPPED, ANNOTATED]	Eg01_t005390	U4/U6.U5 small nuclear ribonucleoprotein 27 kDa protein	171	10	4.34607e-33	73.9	1	P:GO:0008380	P:RNA splicing			IPR013957 (PFAM); PTHR31077 (PANTHER)	P:GO:0008380	P:RNA splicing
[INTERPRO, BLASTED, MAPPED, ANNOTATED]	Eg01_t005400	Replication protein A 32 kDa subunit A	280	10	0	74.9	2	P:GO:0006259; F:GO:0003676	P:DNA metabolic process; F:nucleic acid binding			IPR014892 (PFAM); PTHR13989:SF38 (PANTHER); IPR040260 (PANTHER)	no GO terms	no GO terms
[INTERPRO, BLASTED]	Eg01_t005410	classical arabinogalactan protein 10-like	161	10	1.82069e-78	79.7						PTHR37376 (PANTHER); PTHR37376:SF2 (PANTHER)	no GO terms	no GO terms
[INTERPRO, BLASTED, MAPPED, ANNOTATED]	Eg01_t005420	adagio-like protein 1	641	10	0	92.98	6	P:GO:0016567; P:GO:0018298; P:GO:0048511; P:GO:0050896; F:GO:0005515; F:GO:0009881	P:protein ubiquitination; P:protein-chromophore linkage; P:rhythmic process; P:response to stimulus; F:protein binding; F:photoreceptor activity			PF13415 (PFAM); IPR000014 (PFAM); PF13418 (PFAM); IPR001810 (PFAM); PTHR46175:SF5 (PANTHER); PTHR46175 (PANTHER); IPR000014 (PROSITE_PROFILES)	F:GO:0005515	F:protein binding
[INTERPRO, BLASTED]	Eg01_t005430	hypothetical protein B296_00012910	95	2	1.07239e-31	95.95						no IPS match	no IPS match	no IPS match
[INTERPRO, BLASTED]	Eg01_t005440	hypothetical protein C4D60_Mb03t04950	247	1	7.53159e-39	65.63						no IPS match	no IPS match	no IPS match
[INTERPRO, BLASTED, MAPPED, ANNOTATED]	Eg01_t005450	hypothetical protein BHM03_00012635	409	10	0	83.79	1	C:GO:0070461	C:SAGA-type complex			IPR024738 (PFAM); IPR024738 (PANTHER); PTHR21277:SF24 (PANTHER)	C:GO:0070461	C:SAGA-type complex
[INTERPRO, BLASTED, MAPPED, ANNOTATED]	Eg01_t005460	uncharacterized RING finger protein C4G3.12c	589	10	0	73.59	2	P:GO:0016567; F:GO:0061630	P:protein ubiquitination; F:ubiquitin protein ligase activity	EC:2	Transferases	IPR001841 (SMART); IPR001841 (PFAM); PTHR22937:SF132 (PANTHER); PTHR22937 (PANTHER); IPR001841 (PROSITE_PROFILES)	no GO terms	no GO terms
[INTERPRO, NO-BLAST]	Eg01_t005470	---NA---	139									no IPS match	no IPS match	no IPS match
[INTERPRO, BLASTED]	Eg01_t005480	hypothetical protein GW17_00014180	114	1	1.98153e-22	86.44						no IPS match	no IPS match	no IPS match
[INTERPRO, BLASTED, MAPPED, ANNOTATED]	Eg01_t005490	RING-H2 finger protein ATL43-like	414	10	0	86.78	1	C:GO:0016021	C:integral component of membrane			IPR001841 (SMART); IPR001841 (PFAM); PTHR46539:SF2 (PANTHER); PTHR46539 (PANTHER); IPR001841 (PROSITE_PROFILES)	no GO terms	no GO terms
[INTERPRO, NO-BLAST]	Eg01_t005500	---NA---	162									no IPS match	no IPS match	no IPS match
[INTERPRO, BLASTED, MAPPED, ANNOTATED]	Eg01_t005510	probable xyloglucan endotransglucosylase/hydrolase protein 23	277	10	0	93.96	8	P:GO:0010411; P:GO:0042546; P:GO:0071555; F:GO:0004553; F:GO:0016762; C:GO:0005618; C:GO:0016021; C:GO:0048046	P:xyloglucan metabolic process; P:cell wall biogenesis; P:cell wall organization; F:hydrolase activity, hydrolyzing O-glycosyl compounds; F:xyloglucan:xyloglucosyl transferase activity; C:cell wall; C:integral component of membrane; C:apoplast	EC:2.4.1.207; EC:3.2.1	Xyloglucan:xyloglucosyl transferase; Glycosylases	IPR000757 (PFAM); IPR010713 (PFAM); PTHR31062:SF150 (PANTHER); PTHR31062 (PANTHER); IPR000757 (PROSITE_PROFILES)	P:GO:0005975; P:GO:0006073; F:GO:0004553; F:GO:0016762; C:GO:0005618; C:GO:0048046	P:carbohydrate metabolic process; P:cellular glucan metabolic process; F:hydrolase activity, hydrolyzing O-glycosyl compounds; F:xyloglucan:xyloglucosyl transferase activity; C:cell wall; C:apoplast
[INTERPRO, BLASTED, MAPPED, ANNOTATED]	Eg01_t005520	probable xyloglucan endotransglucosylase/hydrolase protein 23	274	10	0	93.35	8	P:GO:0010411; P:GO:0042546; P:GO:0071555; F:GO:0004553; F:GO:0016762; C:GO:0005618; C:GO:0016021; C:GO:0048046	P:xyloglucan metabolic process; P:cell wall biogenesis; P:cell wall organization; F:hydrolase activity, hydrolyzing O-glycosyl compounds; F:xyloglucan:xyloglucosyl transferase activity; C:cell wall; C:integral component of membrane; C:apoplast	EC:2.4.1.207; EC:3.2.1	Xyloglucan:xyloglucosyl transferase; Glycosylases	IPR000757 (PFAM); IPR010713 (PFAM); PTHR31062 (PANTHER); PTHR31062:SF150 (PANTHER); IPR000757 (PROSITE_PROFILES)	P:GO:0005975; P:GO:0006073; F:GO:0004553; F:GO:0016762; C:GO:0005618; C:GO:0048046	P:carbohydrate metabolic process; P:cellular glucan metabolic process; F:hydrolase activity, hydrolyzing O-glycosyl compounds; F:xyloglucan:xyloglucosyl transferase activity; C:cell wall; C:apoplast
[INTERPRO, BLASTED]	Eg01_t005530	hypothetical protein GW17_00025086	99	10	2.69736e-65	75.86						no IPS match	no IPS match	no IPS match
[INTERPRO, BLASTED, MAPPED, ANNOTATED]	Eg01_t005540	AAA-ATPase At3g50940-like	506	10	0	87.04	2	F:GO:0005524; F:GO:0016887	F:ATP binding; F:ATP hydrolysis activity			IPR003593 (SMART); IPR003959 (PFAM); IPR025753 (PFAM); PTHR23070:SF113 (PANTHER); PTHR23070 (PANTHER)	F:GO:0005524; F:GO:0016887	F:ATP binding; F:ATP hydrolysis activity
[INTERPRO, BLASTED, MAPPED, ANNOTATED]	Eg01_t005550	probable protein phosphatase 2C 59 isoform X1	285	10	0	94.91	6	P:GO:0006470; F:GO:0046872; F:GO:0106306; F:GO:0106307; C:GO:0005634; C:GO:0005829	P:protein dephosphorylation; F:metal ion binding; F:protein serine phosphatase activity; F:protein threonine phosphatase activity; C:nucleus; C:cytosol	EC:3.1.3.16	Protein-serine/threonine phosphatase	IPR001932 (SMART); IPR001932 (SMART); IPR001932 (PFAM); IPR015655 (PANTHER); PTHR13832:SF686 (PANTHER); IPR001932 (PROSITE_PROFILES)	P:GO:0006470; F:GO:0004722; F:GO:0016791	P:protein dephosphorylation; F:protein serine/threonine phosphatase activity; F:phosphatase activity
[INTERPRO, BLASTED]	Eg01_t005560	hypothetical protein BHM03_00042677	663	10	0	93.36						IPR002885 (PFAM); IPR002885 (PFAM); PTHR24015 (PANTHER); IPR002885 (PROSITE_PROFILES); IPR002885 (PROSITE_PROFILES); IPR002885 (PROSITE_PROFILES); IPR002885 (PROSITE_PROFILES); IPR002885 (PROSITE_PROFILES); IPR002885 (PROSITE_PROFILES); IPR002885 (PROSITE_PROFILES); IPR002885 (PROSITE_PROFILES); IPR002885 (PROSITE_PROFILES); IPR002885 (PROSITE_PROFILES); IPR002885 (PROSITE_PROFILES); IPR002885 (P…	no GO terms	no GO terms
[INTERPRO, BLASTED]	Eg01_t005570	hypothetical protein BHM03_00042676	104	10	9.22838e-57	83.21						PTHR35162 (PANTHER)	no GO terms	no GO terms
[INTERPRO, BLASTED, MAPPED, ANNOTATED]	Eg01_t005580	WRKY transcription factor WRKY51	302	10	0	85.57	4	P:GO:0006355; F:GO:0003700; F:GO:0043565; C:GO:0005634	P:regulation of transcription, DNA-templated; F:DNA-binding transcription factor activity; F:sequence-specific DNA binding; C:nucleus			IPR003657 (SMART); IPR018872 (PFAM); IPR003657 (PFAM); PTHR31282:SF94 (PANTHER); PTHR31282 (PANTHER); IPR003657 (PROSITE_PROFILES)	P:GO:0006355; F:GO:0003700; F:GO:0043565	P:regulation of transcription, DNA-templated; F:DNA-binding transcription factor activity; F:sequence-specific DNA binding
[INTERPRO, BLASTED, MAPPED, ANNOTATED]	Eg01_t005590	exocyst complex component EXO70A1	654	10	0	91.44	3	P:GO:0006887; P:GO:0015031; C:GO:0000145	P:exocytosis; P:protein transport; C:exocyst			IPR004140 (PFAM); IPR004140 (PANTHER); PTHR12542:SF85 (PANTHER)	P:GO:0006887; C:GO:0000145	P:exocytosis; C:exocyst
[INTERPRO, BLASTED]	Eg01_t005600	KNR4/SMI1 homolog	228	10	7.97292e-83	74.41						PTHR33172:SF46 (PANTHER); PTHR33172 (PANTHER)	no GO terms	no GO terms
[INTERPRO, BLASTED, MAPPED, ANNOTATED]	Eg01_t005610	metal tolerance protein C4	449	10	0	85.7	4	P:GO:0098655; F:GO:0008324; C:GO:0005774; C:GO:0016021	P:cation transmembrane transport; F:cation transmembrane transporter activity; C:vacuolar membrane; C:integral component of membrane	EC:7	Translocases	IPR002524 (PFAM); IPR040177 (PANTHER)	P:GO:0006812; P:GO:0055085; F:GO:0008324; C:GO:0016021	P:cation transport; P:transmembrane transport; F:cation transmembrane transporter activity; C:integral component of membrane
[INTERPRO, BLASTED, MAPPED]	Eg01_t005620	protein SMAX1-LIKE 4-like	953	10	0	75.59	1	F:GO:0005524	F:ATP binding			IPR004176 (PFAM); PTHR43572 (PANTHER); PTHR43572 (PANTHER); PTHR43572:SF3 (PANTHER); IPR004176 (PROSITE_PROFILES)	no GO terms	no GO terms
[INTERPRO, NO-BLAST]	Eg01_t005630	---NA---	112									no IPS match	no IPS match	no IPS match
[INTERPRO, BLASTED, MAPPED, ANNOTATED]	Eg01_t005640	GATA transcription factor 20	307	10	0	80.72	5	P:GO:0006355; F:GO:0005515; F:GO:0008270; F:GO:0043565; C:GO:0005634	P:regulation of transcription, DNA-templated; F:protein binding; F:zinc ion binding; F:sequence-specific DNA binding; C:nucleus			IPR000679 (SMART); IPR010399 (SMART); IPR010402 (PFAM); IPR010399 (PFAM); IPR000679 (PFAM); PTHR46125:SF5 (PANTHER); PTHR46125 (PANTHER); IPR000679 (PROSITE_PROFILES); IPR010399 (PROSITE_PROFILES); IPR010402 (PROSITE_PROFILES)	P:GO:0006355; F:GO:0005515; F:GO:0008270; F:GO:0043565	P:regulation of transcription, DNA-templated; F:protein binding; F:zinc ion binding; F:sequence-specific DNA binding
[INTERPRO, BLASTED, MAPPED, ANNOTATED]	Eg01_t005650	B-box zinc finger protein 32-like	136	10	2.11887e-81	88.18	1	F:GO:0008270	F:zinc ion binding			IPR000315 (SMART); PTHR31717 (PANTHER); PTHR31717:SF22 (PANTHER)	F:GO:0008270	F:zinc ion binding
[INTERPRO, BLASTED, MAPPED, ANNOTATED]	Eg01_t005660	probable aminodeoxychorismate synthase, chloroplastic isoform X1	918	10	0	87.46	4	P:GO:0006541; P:GO:0046654; P:GO:0046656; F:GO:0046820	P:glutamine metabolic process; P:tetrahydrofolate biosynthetic process; P:folic acid biosynthetic process; F:4-amino-4-deoxychorismate synthase activity	EC:2.6.1.85	Aminodeoxychorismate synthase	PR00097 (PRINTS); PR00096 (PRINTS); PR00099 (PRINTS); IPR017926 (PFAM); IPR006805 (PFAM); IPR015890 (PFAM); PTHR11236:SF18 (PANTHER); PTHR11236 (PANTHER); IPR017926 (PROSITE_PROFILES)	P:GO:0009058	P:biosynthetic process
[INTERPRO, NO-BLAST]	Eg01_t005670	---NA---	103									no IPS match	no IPS match	no IPS match
[INTERPRO, BLASTED, MAPPED, ANNOTATED]	Eg01_t005680	remodeling and spacing factor 1-like	515	10	0	74.43	2	F:GO:0008270; C:GO:0005634	F:zinc ion binding; C:nucleus			IPR001965 (SMART); IPR000949 (PFAM); IPR019787 (PFAM); PTHR10615 (PANTHER); PTHR10615:SF127 (PANTHER); IPR011124 (PROSITE_PROFILES); IPR019787 (PROSITE_PROFILES)	F:GO:0008270	F:zinc ion binding
[INTERPRO, BLASTED, MAPPED, ANNOTATED]	Eg01_t005690	putative clathrin assembly protein At5g57200	545	10	0	84.09	7	P:GO:0006897; P:GO:0048268; F:GO:0005545; F:GO:0030276; C:GO:0005794; C:GO:0005905; C:GO:0030136	P:endocytosis; P:clathrin coat assembly; F:1-phosphatidylinositol binding; F:clathrin binding; C:Golgi apparatus; C:clathrin-coated pit; C:clathrin-coated vesicle			IPR013809 (SMART); IPR011417 (PFAM); PTHR22951 (PANTHER); PTHR22951:SF64 (PANTHER); IPR013809 (PROSITE_PROFILES)	F:GO:0005543	F:phospholipid binding
[INTERPRO, BLASTED]	Eg01_t005700	hypothetical protein B296_00034290	166	10	7.26496e-97	79.69						PTHR33972 (PANTHER)	no GO terms	no GO terms
[INTERPRO, BLASTED, MAPPED, ANNOTATED]	Eg01_t005710	TBC1 domain family member 5 homolog A-like	796	10	0	81.96	3	P:GO:0006886; P:GO:0090630; F:GO:0005096	P:intracellular protein transport; P:activation of GTPase activity; F:GTPase activator activity			IPR000195 (SMART); IPR000195 (PFAM); PTHR22957:SF521 (PANTHER); PTHR22957 (PANTHER); IPR000195 (PROSITE_PROFILES)	no GO terms	no GO terms
[INTERPRO, BLASTED, ANNOTATED]	Eg01_t005720	hypothetical protein C4D60_Mb03t05160	286	10	1.64313e-168	90.95	1	F:GO:0005515	F:protein binding			IPR001810 (SMART); IPR001810 (PFAM); IPR001810 (PROSITE_PROFILES)	F:GO:0005515	F:protein binding
[INTERPRO, BLASTED]	Eg01_t005730	hypothetical protein B296_00022636	152	3	5.92409e-67	93.09						no IPS match	no IPS match	no IPS match
[INTERPRO, BLASTED]	Eg01_t005740	PREDICTED: uncharacterized protein LOC103976854	428	10	0	82.58						IPR012870 (PFAM); PTHR46702 (PANTHER); PTHR46702:SF1 (PANTHER)	no GO terms	no GO terms
[INTERPRO, BLASTED, MAPPED, ANNOTATED]	Eg01_t005750	auxin-induced protein 15A-like	150	10	1.23484e-103	91.12	1	P:GO:0009733	P:response to auxin			IPR003676 (PFAM); PTHR31374 (PANTHER); PTHR31374:SF203 (PANTHER)	P:GO:0009733	P:response to auxin
[INTERPRO, BLASTED]	Eg01_t005760	hypothetical protein C4D60_Mb03t05190	233	10	3.1447e-163	79.74						PTHR35510 (PANTHER); PTHR35510:SF1 (PANTHER)	no GO terms	no GO terms
[INTERPRO, BLASTED, MAPPED, ANNOTATED]	Eg01_t005770	agamous-like MADS-box protein AGL80	222	10	7.29388e-154	81.75	5	P:GO:0045944; F:GO:0000978; F:GO:0000981; F:GO:0046983; C:GO:0005634	P:positive regulation of transcription by RNA polymerase II; F:RNA polymerase II cis-regulatory region sequence-specific DNA binding; F:DNA-binding transcription factor activity, RNA polymerase II-specific; F:protein dimerization activity; C:nucleus			IPR002100 (PRINTS); IPR002100 (SMART); IPR002100 (PFAM); PTHR11945 (PANTHER); PTHR11945:SF572 (PANTHER); IPR002100 (PROSITE_PROFILES)	F:GO:0003677; F:GO:0046983	F:DNA binding; F:protein dimerization activity
[INTERPRO, BLASTED, MAPPED, ANNOTATED]	Eg01_t005780	methyl-CpG-binding domain-containing protein 2	395	10	0	77.85	3	F:GO:0003677; F:GO:0008270; C:GO:0005634	F:DNA binding; F:zinc ion binding; C:nucleus			IPR001739 (SMART); IPR001739 (PFAM); IPR011124 (PFAM); PTHR12396:SF7 (PANTHER); PTHR12396 (PANTHER); IPR001739 (PROSITE_PROFILES); IPR011124 (PROSITE_PROFILES)	F:GO:0003677; F:GO:0008270	F:DNA binding; F:zinc ion binding
[INTERPRO, BLASTED, MAPPED, ANNOTATED]	Eg01_t005790	L-arabinokinase-like isoform X1	1002	10	0	92.57	5	P:GO:0006012; P:GO:0046835; F:GO:0005524; F:GO:0009702; C:GO:0005829	P:galactose metabolic process; P:carbohydrate phosphorylation; F:ATP binding; F:L-arabinokinase activity; C:cytosol	EC:2.7.1.46	L-arabinokinase	PR00959 (PRINTS); IPR006204 (PFAM); IPR019539 (PFAM); PTHR10457:SF23 (PANTHER); PTHR10457 (PANTHER)	F:GO:0005524	F:ATP binding
[INTERPRO, BLASTED, MAPPED, ANNOTATED]	Eg01_t005800	auxin response factor 19 isoform X1	1136	10	0	87.97	5	P:GO:0006355; P:GO:0009734; F:GO:0003677; F:GO:0005515; C:GO:0005634	P:regulation of transcription, DNA-templated; P:auxin-activated signaling pathway; F:DNA binding; F:protein binding; C:nucleus			IPR003340 (SMART); IPR003340 (PFAM); IPR033389 (PFAM); IPR010525 (PFAM); PTHR31384 (PANTHER); PTHR31384:SF80 (PANTHER); IPR000270 (PROSITE_PROFILES); IPR003340 (PROSITE_PROFILES)	P:GO:0006355; P:GO:0009725; F:GO:0003677; F:GO:0005515; C:GO:0005634	P:regulation of transcription, DNA-templated; P:response to hormone; F:DNA binding; F:protein binding; C:nucleus
[INTERPRO, BLASTED, MAPPED, ANNOTATED]	Eg01_t005810	DExH-box ATP-dependent RNA helicase DExH10 isoform X1	1002	10	0	94.04	7	P:GO:0000460; P:GO:0006401; F:GO:0003723; F:GO:0003724; F:GO:0005524; F:GO:0016787; C:GO:0005634	P:maturation of 5.8S rRNA; P:RNA catabolic process; F:RNA binding; F:RNA helicase activity; F:ATP binding; F:hydrolase activity; C:nucleus	EC:3.6.4.13	RNA helicase	IPR012961 (SMART); IPR001650 (SMART); IPR014001 (SMART); IPR001650 (PFAM); IPR012961 (PFAM); IPR011545 (PFAM); IPR025696 (PFAM); PTHR12131:SF13 (PANTHER); PTHR12131 (PANTHER); IPR014001 (PROSITE_PROFILES); IPR001650 (PROSITE_PROFILES)	F:GO:0003676; F:GO:0005524	F:nucleic acid binding; F:ATP binding
[INTERPRO, BLASTED, MAPPED, ANNOTATED]	Eg01_t005820	gamma-glutamylcyclotransferase 2-1-like	207	10	1.70134e-137	87.6	4	P:GO:0006751; F:GO:0003839; F:GO:0016740; C:GO:0005737	P:glutathione catabolic process; F:gamma-glutamylcyclotransferase activity; F:transferase activity; C:cytoplasm	EC:2; EC:4.3.2.9	Transferases; Gamma-glutamylcyclotransferase	IPR006840 (PFAM); PTHR12192:SF19 (PANTHER); IPR006840 (PANTHER)	P:GO:0006751; F:GO:0003839	P:glutathione catabolic process; F:gamma-glutamylcyclotransferase activity
[INTERPRO, NO-BLAST]	Eg01_t005830	---NA---	107									no IPS match	no IPS match	no IPS match
[INTERPRO, BLASTED, MAPPED, ANNOTATED]	Eg01_t005840	cinnamate 4-hydroxylase	540	10	0	92.67	5	F:GO:0004497; F:GO:0005506; F:GO:0016705; F:GO:0020037; C:GO:0016021	F:monooxygenase activity; F:iron ion binding; F:oxidoreductase activity, acting on paired donors, with incorporation or reduction of molecular oxygen; F:heme binding; C:integral component of membrane	EC:1.14	Acting on paired donors, with incorporation or reduction of molecular oxygen. The oxygen incorporated need not be derived from O(2)	IPR002401 (PRINTS); IPR001128 (PRINTS); IPR001128 (PFAM); PTHR24281 (PANTHER)	P:GO:0055114; F:GO:0005506; F:GO:0016705; F:GO:0020037	P:obsolete oxidation-reduction process; F:iron ion binding; F:oxidoreductase activity, acting on paired donors, with incorporation or reduction of molecular oxygen; F:heme binding
[INTERPRO, BLASTED, MAPPED, ANNOTATED]	Eg01_t005850	cinnamate 4-hydroxylase	522	10	0	93.36	5	F:GO:0004497; F:GO:0005506; F:GO:0016705; F:GO:0020037; C:GO:0016021	F:monooxygenase activity; F:iron ion binding; F:oxidoreductase activity, acting on paired donors, with incorporation or reduction of molecular oxygen; F:heme binding; C:integral component of membrane	EC:1.14	Acting on paired donors, with incorporation or reduction of molecular oxygen. The oxygen incorporated need not be derived from O(2)	IPR002401 (PRINTS); IPR001128 (PRINTS); IPR001128 (PFAM); PTHR24281 (PANTHER)	P:GO:0055114; F:GO:0005506; F:GO:0016705; F:GO:0020037	P:obsolete oxidation-reduction process; F:iron ion binding; F:oxidoreductase activity, acting on paired donors, with incorporation or reduction of molecular oxygen; F:heme binding
[INTERPRO, BLASTED]	Eg01_t005860	putative FCS-Like Zinc finger 14	158	10	3.98991e-65	72.65						PTHR47208 (PANTHER); PTHR47208:SF1 (PANTHER)	no GO terms	no GO terms
[INTERPRO, BLASTED, MAPPED, ANNOTATED]	Eg01_t005870	DNA repair endonuclease UVH1	987	10	0	88.5	3	P:GO:0090305; F:GO:0003677; F:GO:0004519	P:nucleic acid phosphodiester bond hydrolysis; F:DNA binding; F:endonuclease activity	EC:3.1	Acting on ester bonds	IPR006166 (SMART); IPR006166 (PFAM); PTHR10150 (PANTHER)	F:GO:0003677; F:GO:0004518	F:DNA binding; F:nuclease activity
[INTERPRO, BLASTED, MAPPED, ANNOTATED]	Eg01_t005880	preprotein translocase subunit SECE1	184	10	3.13316e-94	80.93	2	C:GO:0009535; C:GO:0016021	C:chloroplast thylakoid membrane; C:integral component of membrane			PTHR37240 (PANTHER)	no GO terms	no GO terms
[INTERPRO, BLASTED, MAPPED, ANNOTATED]	Eg01_t005890	aspartate--tRNA ligase 2, cytoplasmic	560	10	0	92.59	4	P:GO:0006422; F:GO:0004815; F:GO:0005524; C:GO:0005737	P:aspartyl-tRNA aminoacylation; F:aspartate-tRNA ligase activity; F:ATP binding; C:cytoplasm	EC:6.1.1.12	Aspartate--tRNA ligase	IPR002312 (PRINTS); IPR004364 (PFAM); IPR004523 (PANTHER); PTHR43450:SF5 (PANTHER); IPR006195 (PROSITE_PROFILES)	P:GO:0006418; P:GO:0006422; F:GO:0000166; F:GO:0004812; F:GO:0004815; F:GO:0005524; C:GO:0005737	P:tRNA aminoacylation for protein translation; P:aspartyl-tRNA aminoacylation; F:nucleotide binding; F:aminoacyl-tRNA ligase activity; F:aspartate-tRNA ligase activity; F:ATP binding; C:cytoplasm
[INTERPRO, BLASTED, MAPPED, ANNOTATED]	Eg01_t005900	SUMO-conjugating enzyme SCE1	160	10	5.25232e-118	96.6	4	P:GO:0016925; F:GO:0005524; F:GO:0061656; C:GO:0005634	P:protein sumoylation; F:ATP binding; F:SUMO conjugating enzyme activity; C:nucleus	EC:2	Transferases	SM00212 (SMART); IPR000608 (PFAM); PTHR24067:SF276 (PANTHER); PTHR24067 (PANTHER); IPR000608 (PROSITE_PROFILES)	no GO terms	no GO terms
[INTERPRO, BLASTED, MAPPED, ANNOTATED]	Eg01_t005910	squamosa promoter-binding-like protein 12	464	10	0	84.46	3	F:GO:0003677; F:GO:0046872; C:GO:0005634	F:DNA binding; F:metal ion binding; C:nucleus			IPR004333 (PFAM); PTHR31251 (PANTHER); PTHR31251:SF74 (PANTHER); IPR004333 (PROSITE_PROFILES)	F:GO:0003677	F:DNA binding
[INTERPRO, BLASTED, MAPPED, ANNOTATED]	Eg01_t005920	glucan endo-1,3-beta-glucosidase 6	475	10	0	94.53	4	P:GO:0005975; F:GO:0042973; C:GO:0016021; C:GO:0046658	P:carbohydrate metabolic process; F:glucan endo-1,3-beta-D-glucosidase activity; C:integral component of membrane; C:anchored component of plasma membrane	EC:3.2.1.21; EC:3.2.1.39	Beta-glucosidase; Glucan endo-1,3-beta-D-glucosidase	IPR012946 (SMART); IPR012946 (PFAM); IPR000490 (PFAM); PTHR32227 (PANTHER); PTHR32227:SF285 (PANTHER)	P:GO:0005975; F:GO:0004553	P:carbohydrate metabolic process; F:hydrolase activity, hydrolyzing O-glycosyl compounds
[INTERPRO, NO-BLAST]	Eg01_t005930	---NA---	82									no IPS match	no IPS match	no IPS match
[INTERPRO, BLASTED, MAPPED, ANNOTATED]	Eg01_t005940	PREDICTED: uncharacterized protein LOC103976869	195	10	1.46937e-137	90.69	6	P:GO:0006457; P:GO:0032781; F:GO:0001671; F:GO:0051087; F:GO:0051879; C:GO:0005829	P:protein folding; P:positive regulation of ATPase activity; F:ATPase activator activity; F:chaperone binding; F:Hsp90 protein binding; C:cytosol			IPR015310 (SMART); IPR015310 (PFAM); IPR039981 (PANTHER); PTHR13009:SF22 (PANTHER)	F:GO:0001671; F:GO:0051087; F:GO:0051879	F:ATPase activator activity; F:chaperone binding; F:Hsp90 protein binding
[INTERPRO, BLASTED, MAPPED, ANNOTATED]	Eg01_t005950	vacuolar cation/proton exchanger 3-like isoform X1	468	10	0	92.69	3	P:GO:0098655; F:GO:0008324; C:GO:0016021	P:cation transmembrane transport; F:cation transmembrane transporter activity; C:integral component of membrane	EC:7	Translocases	IPR004837 (PFAM); PTHR31503:SF48 (PANTHER); PTHR31503 (PANTHER)	P:GO:0055085; C:GO:0016021	P:transmembrane transport; C:integral component of membrane
[INTERPRO, BLASTED]	Eg01_t005960	hypothetical protein B296_00041779	98	2	3.43403e-31	79.6						no IPS match	no IPS match	no IPS match
[INTERPRO, BLASTED, ANNOTATED]	Eg01_t005970	leucine-rich repeat extensin-like protein 6	632	10	0	86.89	1	F:GO:0005515	F:protein binding			PR01217 (PRINTS); IPR001611 (PFAM); PTHR32093 (PANTHER); PTHR32093:SF115 (PANTHER)	F:GO:0005515	F:protein binding
[INTERPRO, BLASTED]	Eg01_t005980	hypothetical protein GW17_00027550	95	4	2.90476e-48	95.63						no IPS match	no IPS match	no IPS match
[INTERPRO, BLASTED, ANNOTATED]	Eg01_t005990	F-box protein At5g49610-like	373	10	0	77.84	1	F:GO:0005515	F:protein binding			IPR001810 (SMART); IPR001810 (PFAM); PTHR35546 (PANTHER); IPR001810 (PROSITE_PROFILES)	F:GO:0005515	F:protein binding
[INTERPRO, BLASTED, MAPPED, ANNOTATED]	Eg01_t006000	protein FATTY ACID EXPORT 2, chloroplastic	111	10	8.97605e-67	90.01	1	C:GO:0016021	C:integral component of membrane			IPR005349 (PFAM); PTHR12668:SF37 (PANTHER); IPR005349 (PANTHER)	C:GO:0016020	C:membrane
[INTERPRO, NO-BLAST]	Eg01_t006010	---NA---	69									no IPS match	no IPS match	no IPS match
[INTERPRO, BLASTED]	Eg01_t006020	hypothetical protein C4D60_Mb03t05460	574	10	0	83.88						IPR025757 (PFAM); IPR006869 (PFAM); PTHR23054:SF63 (PANTHER); PTHR23054 (PANTHER); PTHR23054 (PANTHER); PTHR23054:SF63 (PANTHER)	no GO terms	no GO terms
[INTERPRO, BLASTED]	Eg01_t006030	F-box protein At5g49610-like	121	10	2.5111e-46	71.6						no IPS match	no IPS match	no IPS match
[INTERPRO, NO-BLAST]	Eg01_t006040	---NA---	123									no IPS match	no IPS match	no IPS match
[INTERPRO, BLASTED, MAPPED, ANNOTATED]	Eg01_t006050	vacuolar cation/proton exchanger 3-like	432	10	0	91.58	4	P:GO:0070588; F:GO:0015369; C:GO:0005774; C:GO:0016021	P:calcium ion transmembrane transport; F:calcium:proton antiporter activity; C:vacuolar membrane; C:integral component of membrane	EC:7	Translocases	IPR004837 (PFAM); PTHR31503:SF53 (PANTHER); PTHR31503 (PANTHER)	P:GO:0055085; C:GO:0016021	P:transmembrane transport; C:integral component of membrane
[INTERPRO, BLASTED, MAPPED, ANNOTATED]	Eg01_t006060	DNA-directed RNA polymerase V subunit 1 isoform X1	1740	10	0	82.38	3	P:GO:0006351; F:GO:0003677; F:GO:0003899	P:transcription, DNA-templated; F:DNA binding; F:DNA-directed 5'-3' RNA polymerase activity	EC:2.7.7.6	DNA-directed RNA polymerase	IPR006592 (SMART); IPR007080 (PFAM); IPR007066 (PFAM); PF11523 (PFAM); IPR000722 (PFAM); PTHR19376:SF51 (PANTHER); PTHR19376 (PANTHER)	P:GO:0006351; F:GO:0003677; F:GO:0003899	P:transcription, DNA-templated; F:DNA binding; F:DNA-directed 5'-3' RNA polymerase activity
[INTERPRO, BLASTED, MAPPED, ANNOTATED]	Eg01_t006070	triacylglycerol lipase OBL1-like	480	10	0	85.9	3	P:GO:0006629; F:GO:0004806; C:GO:0016020	P:lipid metabolic process; F:triglyceride lipase activity; C:membrane	EC:3.1.1.1; EC:3.1.1.3	Carboxylesterase; Triacylglycerol lipase	IPR002921 (PFAM); PTHR46086 (PANTHER); PTHR46086:SF6 (PANTHER)	P:GO:0006629	P:lipid metabolic process
[INTERPRO, BLASTED, MAPPED, ANNOTATED]	Eg01_t006080	Mitochondrial K+-H+ exchange-related	281	10	2.0238e-168	80.18	5	P:GO:0006813; P:GO:1902600; C:GO:0005774; C:GO:0009536; C:GO:0031305	P:potassium ion transport; P:proton transmembrane transport; C:vacuolar membrane; C:plastid; C:integral component of mitochondrial inner membrane			IPR018786 (PFAM); IPR018786 (PANTHER)	no GO terms	no GO terms
[INTERPRO, BLASTED, MAPPED, ANNOTATED]	Eg01_t006090	pectinesterase/pectinesterase inhibitor PPE8B	503	10	0	85.94	8	P:GO:0042545; P:GO:0043086; P:GO:0045490; F:GO:0004857; F:GO:0030599; F:GO:0045330; C:GO:0005576; C:GO:0005618	P:cell wall modification; P:negative regulation of catalytic activity; P:pectin catabolic process; F:enzyme inhibitor activity; F:pectinesterase activity; F:aspartyl esterase activity; C:extracellular region; C:cell wall	EC:3.1.1.11	Pectinesterase	IPR006501 (SMART); IPR000070 (PFAM); IPR006501 (PFAM); PTHR31707 (PANTHER); PTHR31707:SF205 (PANTHER); PS51257 (PROSITE_PROFILES)	P:GO:0042545; F:GO:0004857; F:GO:0030599	P:cell wall modification; F:enzyme inhibitor activity; F:pectinesterase activity
[INTERPRO, BLASTED, MAPPED, ANNOTATED]	Eg01_t006100	probable pectinesterase/pectinesterase inhibitor 12	548	10	0	92.58	6	P:GO:0042545; P:GO:0043086; P:GO:0045490; F:GO:0030599; F:GO:0045330; F:GO:0046910	P:cell wall modification; P:negative regulation of catalytic activity; P:pectin catabolic process; F:pectinesterase activity; F:aspartyl esterase activity; F:pectinesterase inhibitor activity	EC:3.1.1.11	Pectinesterase	IPR006501 (SMART); IPR006501 (PFAM); IPR000070 (PFAM); PTHR31707:SF232 (PANTHER); PTHR31707 (PANTHER)	P:GO:0042545; F:GO:0004857; F:GO:0030599	P:cell wall modification; F:enzyme inhibitor activity; F:pectinesterase activity
[INTERPRO, BLASTED, MAPPED, ANNOTATED]	Eg01_t006110	pectinesterase-like isoform X1	550	10	0	89.55	6	P:GO:0042545; P:GO:0043086; P:GO:0045490; F:GO:0004857; F:GO:0030599; F:GO:0045330	P:cell wall modification; P:negative regulation of catalytic activity; P:pectin catabolic process; F:enzyme inhibitor activity; F:pectinesterase activity; F:aspartyl esterase activity	EC:3.1.1.11	Pectinesterase	IPR006501 (SMART); IPR000070 (PFAM); IPR006501 (PFAM); PTHR31707:SF231 (PANTHER); PTHR31707 (PANTHER)	P:GO:0042545; F:GO:0004857; F:GO:0030599	P:cell wall modification; F:enzyme inhibitor activity; F:pectinesterase activity
[INTERPRO, BLASTED, MAPPED, ANNOTATED]	Eg01_t006120	pectinesterase 3	578	10	0	84.73	9	P:GO:0042545; P:GO:0043086; P:GO:0045490; F:GO:0004857; F:GO:0030599; F:GO:0045330; C:GO:0005576; C:GO:0005618; C:GO:0016021	P:cell wall modification; P:negative regulation of catalytic activity; P:pectin catabolic process; F:enzyme inhibitor activity; F:pectinesterase activity; F:aspartyl esterase activity; C:extracellular region; C:cell wall; C:integral component of membrane	EC:3.1.1.11	Pectinesterase	IPR006501 (SMART); IPR006501 (PFAM); IPR000070 (PFAM); PTHR31707:SF219 (PANTHER); PTHR31707 (PANTHER)	P:GO:0042545; F:GO:0004857; F:GO:0030599	P:cell wall modification; F:enzyme inhibitor activity; F:pectinesterase activity
[INTERPRO, BLASTED, MAPPED, ANNOTATED]	Eg01_t006130	1-phosphatidylinositol-3-phosphate 5-kinase FAB1B isoform X1	1817	10	0	86.99	5	P:GO:0016310; P:GO:0046854; F:GO:0000285; F:GO:0005524; F:GO:0046872	P:phosphorylation; P:phosphatidylinositol phosphate biosynthetic process; F:1-phosphatidylinositol-3-phosphate 5-kinase activity; F:ATP binding; F:metal ion binding	EC:2.7.1.150	1-phosphatidylinositol-3-phosphate 5-kinase	IPR002498 (SMART); IPR000306 (SMART); IPR002498 (PFAM); IPR000306 (PFAM); IPR002423 (PFAM); PTHR45748:SF11 (PANTHER); PTHR45748 (PANTHER); IPR017455 (PROSITE_PROFILES); IPR002498 (PROSITE_PROFILES)	P:GO:0046488; F:GO:0005524; F:GO:0016307; F:GO:0046872	P:phosphatidylinositol metabolic process; F:ATP binding; F:phosphatidylinositol phosphate kinase activity; F:metal ion binding
[INTERPRO, BLASTED, MAPPED, ANNOTATED]	Eg01_t006140	AT-rich interactive domain-containing protein 4-like	747	10	0	86.26	2	F:GO:0003677; F:GO:0046872	F:DNA binding; F:metal ion binding			SM01014 (SMART); IPR001606 (PFAM); PTHR46694:SF3 (PANTHER); IPR042293 (PANTHER); IPR001606 (PROSITE_PROFILES)	F:GO:0003677	F:DNA binding
[INTERPRO, NO-BLAST]	Eg01_t006150	---NA---	84									no IPS match	no IPS match	no IPS match
[INTERPRO, BLASTED, MAPPED, ANNOTATED]	Eg01_t006160	ethylene-responsive transcription factor 1-like isoform X2	373	10	0	86.26	5	P:GO:0006355; P:GO:0009873; F:GO:0003677; F:GO:0003700; C:GO:0005634	P:regulation of transcription, DNA-templated; P:ethylene-activated signaling pathway; F:DNA binding; F:DNA-binding transcription factor activity; C:nucleus			IPR001471 (PRINTS); IPR001471 (SMART); IPR001471 (PFAM); PTHR31190:SF44 (PANTHER); PTHR31190 (PANTHER); IPR001471 (PROSITE_PROFILES)	P:GO:0006355; F:GO:0003700	P:regulation of transcription, DNA-templated; F:DNA-binding transcription factor activity
[INTERPRO, BLASTED, MAPPED, ANNOTATED]	Eg01_t006170	probable E3 ubiquitin-protein ligase RNF144A-B	243	10	3.98615e-156	85.62	7	P:GO:0000209; P:GO:0032436; F:GO:0031624; F:GO:0046872; F:GO:0061630; C:GO:0000151; C:GO:0005737	P:protein polyubiquitination; P:positive regulation of proteasomal ubiquitin-dependent protein catabolic process; F:ubiquitin conjugating enzyme binding; F:metal ion binding; F:ubiquitin protein ligase activity; C:ubiquitin ligase complex; C:cytoplasm	EC:2	Transferases	IPR001841 (SMART); IPR002867 (SMART); IPR002867 (PFAM); IPR031127 (PANTHER); PTHR11685:SF269 (PANTHER); IPR001841 (PROSITE_PROFILES); IPR044066 (PROSITE_PROFILES)	P:GO:0016567; F:GO:0004842	P:protein ubiquitination; F:ubiquitin-protein transferase activity
[INTERPRO, BLASTED, MAPPED, ANNOTATED]	Eg01_t006180	U4/U6 small nuclear ribonucleoprotein Prp31 homolog	484	10	0	95.75	4	P:GO:0000244; F:GO:0003723; C:GO:0005681; C:GO:0046540	P:spliceosomal tri-snRNP complex assembly; F:RNA binding; C:spliceosomal complex; C:U4/U6 x U5 tri-snRNP complex			IPR012976 (SMART); IPR002687 (PFAM); IPR019175 (PFAM); IPR027105 (PANTHER); IPR002687 (PROSITE_PROFILES)	P:GO:0000244; P:GO:0000398; C:GO:0046540	P:spliceosomal tri-snRNP complex assembly; P:mRNA splicing, via spliceosome; C:U4/U6 x U5 tri-snRNP complex
[INTERPRO, BLASTED, MAPPED, ANNOTATED]	Eg01_t006190	potassium transporter 10	783	10	0	91.88	3	P:GO:0071805; F:GO:0015079; C:GO:0016021	P:potassium ion transmembrane transport; F:potassium ion transmembrane transporter activity; C:integral component of membrane	EC:7	Translocases	IPR003855 (PFAM); PTHR30540:SF10 (PANTHER); IPR003855 (PANTHER)	P:GO:0071805; F:GO:0015079; C:GO:0016020	P:potassium ion transmembrane transport; F:potassium ion transmembrane transporter activity; C:membrane
[INTERPRO, BLASTED, MAPPED, ANNOTATED]	Eg01_t006200	probable alpha,alpha-trehalose-phosphate synthase [UDP-forming] 9	860	10	0	94.94	3	P:GO:0005992; F:GO:0003824; C:GO:0016021	P:trehalose biosynthetic process; F:catalytic activity; C:integral component of membrane			IPR003337 (PFAM); IPR001830 (PFAM); PTHR10788 (PANTHER); PTHR10788:SF14 (PANTHER)	P:GO:0005992; F:GO:0003824	P:trehalose biosynthetic process; F:catalytic activity
[INTERPRO, BLASTED, MAPPED, ANNOTATED]	Eg01_t006210	PREDICTED: uncharacterized protein LOC103977460 isoform X2	549	10	0	88.2	1	C:GO:0016021	C:integral component of membrane			PTHR13833 (PANTHER); PTHR13833:SF57 (PANTHER)	no GO terms	no GO terms
[INTERPRO, BLASTED]	Eg01_t006220	PREDICTED: uncharacterized protein LOC103977459 isoform X2	160	10	5.6636e-101	88.72						PTHR34464 (PANTHER); PTHR34464:SF3 (PANTHER)	no GO terms	no GO terms
[INTERPRO, BLASTED, MAPPED, ANNOTATED]	Eg01_t006230	CST complex subunit CTC1 isoform X1	1371	10	0	80.82	4	P:GO:0000723; F:GO:0003677; C:GO:0000781; C:GO:0005634	P:telomere maintenance; F:DNA binding; C:chromosome, telomeric region; C:nucleus			IPR028262 (PFAM); IPR042617 (PANTHER)	P:GO:0000723	P:telomere maintenance
[INTERPRO, NO-BLAST]	Eg01_t006240	---NA---	85									no IPS match	no IPS match	no IPS match
[INTERPRO, BLASTED]	Eg01_t006250	protein RICE SALT SENSITIVE 3	338	10	0	84.63						IPR025610 (PFAM); PTHR46633:SF3 (PANTHER); PTHR46633 (PANTHER)	no GO terms	no GO terms
[INTERPRO, BLASTED, MAPPED, ANNOTATED]	Eg01_t006260	rac-like GTP-binding protein 3	201	10	3.78763e-147	96.02	15	P:GO:0007015; P:GO:0007163; P:GO:0007264; P:GO:0008360; P:GO:0030865; P:GO:0032956; F:GO:0003924; F:GO:0005525; F:GO:0019901; C:GO:0005634; C:GO:0005856; C:GO:0005886; C:GO:0005938; C:GO:0031410; C:GO:0042995	P:actin filament organization; P:establishment or maintenance of cell polarity; P:small GTPase mediated signal transduction; P:regulation of cell shape; P:cortical cytoskeleton organization; P:regulation of actin cytoskeleton organization; F:GTPase activity; F:GTP binding; F:protein kinase binding; C:nucleus; C:cytoskeleton; C:plasma membrane; C:cell cortex; C:cytoplasmic vesicle; C:cell projecti…	EC:3.6.1	Acting on acid anhydrides	PR00449 (PRINTS); SM00174 (SMART); SM00175 (SMART); SM00173 (SMART); IPR001806 (PFAM); PTHR24072 (PANTHER); PTHR24072:SF149 (PANTHER); IPR003578 (PROSITE_PROFILES)	P:GO:0007264; F:GO:0003924; F:GO:0005525	P:small GTPase mediated signal transduction; F:GTPase activity; F:GTP binding
[INTERPRO, BLASTED, MAPPED, ANNOTATED]	Eg01_t006270	hypothetical protein B296_00018029	295	10	0	81.29	1	F:GO:0008080	F:N-acetyltransferase activity	EC:2.3.1	Acyltransferases	IPR000182 (PFAM); PTHR47489 (PANTHER); IPR000182 (PROSITE_PROFILES)	F:GO:0008080	F:N-acetyltransferase activity
[INTERPRO, BLASTED, MAPPED, ANNOTATED]	Eg01_t006280	hypothetical protein BHE74_00025862, partial	1674	10	0	86.43	3	F:GO:0003682; C:GO:0005634; C:GO:0016021	F:chromatin binding; C:nucleus; C:integral component of membrane			IPR003617 (SMART); IPR001025 (SMART); IPR001025 (PFAM); IPR017923 (PFAM); PTHR46548 (PANTHER); IPR017923 (PROSITE_PROFILES); IPR001025 (PROSITE_PROFILES)	F:GO:0003682; C:GO:0005634	F:chromatin binding; C:nucleus
[INTERPRO, BLASTED, MAPPED, ANNOTATED]	Eg01_t006290	protein LSM12 homolog A-like	211	10	7.19052e-135	85.22	1	C:GO:0016021	C:integral component of membrane			IPR019181 (SMART); IPR019181 (PFAM); IPR039683 (PANTHER)	no GO terms	no GO terms
[INTERPRO, BLASTED, MAPPED, ANNOTATED]	Eg01_t006300	nucleobase-ascorbate transporter 6-like	534	10	0	96.79	3	P:GO:0055085; F:GO:0022857; C:GO:0016021	P:transmembrane transport; F:transmembrane transporter activity; C:integral component of membrane	EC:7	Translocases	IPR006043 (PFAM); PTHR11119 (PANTHER); PTHR11119:SF101 (PANTHER)	P:GO:0055085; F:GO:0022857; C:GO:0016020	P:transmembrane transport; F:transmembrane transporter activity; C:membrane
[INTERPRO, BLASTED]	Eg01_t006310	hypothetical protein C4D60_Mb03t05970	177	10	4.62319e-119	85.48						IPR025322 (PFAM); PTHR33413:SF1 (PANTHER); PTHR33413 (PANTHER)	no GO terms	no GO terms
[INTERPRO, BLASTED, MAPPED, ANNOTATED]	Eg01_t006320	cyclin-D2-1-like isoform X1	307	10	0	82.94	2	P:GO:0007049; P:GO:0051301	P:cell cycle; P:cell division			IPR013763 (SMART); IPR004367 (SMART); IPR006671 (PFAM); IPR004367 (PFAM); PTHR10177:SF423 (PANTHER); IPR039361 (PANTHER)	no GO terms	no GO terms
[INTERPRO, BLASTED]	Eg01_t006330	hypothetical protein C4D60_Mb03t06540	176	10	6.40015e-49	66.61						no IPS match	no IPS match	no IPS match
[INTERPRO, BLASTED, MAPPED, ANNOTATED]	Eg01_t006340	inositol-tetrakisphosphate 1-kinase 1-like	331	10	0	93.27	7	P:GO:0016310; P:GO:0032957; F:GO:0000287; F:GO:0005524; F:GO:0047325; F:GO:0052725; F:GO:0052726	P:phosphorylation; P:inositol trisphosphate metabolic process; F:magnesium ion binding; F:ATP binding; F:inositol tetrakisphosphate 1-kinase activity; F:inositol-1,3,4-trisphosphate 6-kinase activity; F:inositol-1,3,4-trisphosphate 5-kinase activity	EC:2.7.1.134; EC:2.7.1.159	Inositol-tetrakisphosphate 1-kinase; Inositol-1,3,4-trisphosphate 5/6-kinase	IPR040464 (PFAM); IPR041429 (PFAM); IPR008656 (PANTHER); PTHR14217:SF24 (PANTHER); IPR011761 (PROSITE_PROFILES)	P:GO:0032957; F:GO:0000287; F:GO:0005524; F:GO:0046872; F:GO:0047325; F:GO:0052725; F:GO:0052726	P:inositol trisphosphate metabolic process; F:magnesium ion binding; F:ATP binding; F:metal ion binding; F:inositol tetrakisphosphate 1-kinase activity; F:inositol-1,3,4-trisphosphate 6-kinase activity; F:inositol-1,3,4-trisphosphate 5-kinase activity
[INTERPRO, BLASTED, MAPPED, ANNOTATED]	Eg01_t006350	heat stress transcription factor A-1-like	461	10	0	77.05	4	P:GO:0006355; F:GO:0003700; F:GO:0043565; C:GO:0005634	P:regulation of transcription, DNA-templated; F:DNA-binding transcription factor activity; F:sequence-specific DNA binding; C:nucleus			IPR000232 (PRINTS); IPR000232 (SMART); IPR000232 (PFAM); IPR027725 (PANTHER); PTHR10015:SF310 (PANTHER)	P:GO:0006355; F:GO:0003700; F:GO:0043565	P:regulation of transcription, DNA-templated; F:DNA-binding transcription factor activity; F:sequence-specific DNA binding
[INTERPRO, BLASTED]	Eg01_t006360	chaperone protein dnaJ 16	424	10	0	91.43						IPR001623 (PRINTS); IPR001623 (SMART); IPR001623 (PFAM); PTHR44272:SF2 (PANTHER); PTHR44272 (PANTHER); IPR001623 (PROSITE_PROFILES)	no GO terms	no GO terms
[INTERPRO, BLASTED, MAPPED, ANNOTATED]	Eg01_t006370	U-box domain-containing protein 38-like isoform X1	693	10	0	90.53	3	P:GO:0016567; F:GO:0004842; F:GO:0005515	P:protein ubiquitination; F:ubiquitin-protein transferase activity; F:protein binding	EC:2	Transferases	IPR003613 (SMART); IPR000225 (SMART); IPR003613 (PFAM); IPR000225 (PFAM); PTHR23315 (PANTHER); PTHR23315:SF98 (PANTHER); IPR003613 (PROSITE_PROFILES); IPR000225 (PROSITE_PROFILES)	P:GO:0016567; F:GO:0004842; F:GO:0005515	P:protein ubiquitination; F:ubiquitin-protein transferase activity; F:protein binding
[INTERPRO, BLASTED, MAPPED, ANNOTATED]	Eg01_t006380	NAC domain-containing protein 92-like	192	10	1.88774e-94	63.76	2	P:GO:0006355; F:GO:0003677	P:regulation of transcription, DNA-templated; F:DNA binding			IPR003441 (PFAM); PTHR31719 (PANTHER); IPR003441 (PROSITE_PROFILES)	P:GO:0006355; F:GO:0003677	P:regulation of transcription, DNA-templated; F:DNA binding
[INTERPRO, BLASTED, MAPPED, ANNOTATED]	Eg01_t006390	protein NRT1/ PTR FAMILY 6.4	592	10	0	91.31	3	P:GO:0055085; F:GO:0022857; C:GO:0016021	P:transmembrane transport; F:transmembrane transporter activity; C:integral component of membrane	EC:7	Translocases	IPR000109 (PFAM); IPR000109 (PANTHER); PTHR11654:SF373 (PANTHER)	P:GO:0055085; F:GO:0022857; C:GO:0016020	P:transmembrane transport; F:transmembrane transporter activity; C:membrane
[INTERPRO, BLASTED]	Eg01_t006400	hypothetical protein GW17_00003973	230	3	7.70358e-95	79.42						no IPS match	no IPS match	no IPS match
[INTERPRO, BLASTED]	Eg01_t006410	hypothetical protein B296_00030020	70	1	4.62415e-26	100						no IPS match	no IPS match	no IPS match
[INTERPRO, BLASTED, MAPPED, ANNOTATED]	Eg01_t006420	keratin-associated protein 10-6-like	244	10	5.58284e-83	77.01	1	P:GO:0007186	P:G protein-coupled receptor signaling pathway			SM01224 (SMART); IPR015898 (PFAM); PTHR32378 (PANTHER); PTHR32378:SF13 (PANTHER)	P:GO:0007186	P:G protein-coupled receptor signaling pathway
[INTERPRO, NO-BLAST]	Eg01_t006430	---NA---	313									no IPS match	no IPS match	no IPS match
[INTERPRO, BLASTED, MAPPED, ANNOTATED]	Eg01_t006440	copper transporter 5.1	137	10	3.37517e-30	78.16	5	P:GO:0006878; P:GO:0035434; F:GO:0005375; C:GO:0005886; C:GO:0016021	P:cellular copper ion homeostasis; P:copper ion transmembrane transport; F:copper ion transmembrane transporter activity; C:plasma membrane; C:integral component of membrane	EC:7	Translocases	IPR007274 (PFAM); PTHR12483:SF92 (PANTHER); IPR007274 (PANTHER)	P:GO:0035434; F:GO:0005375; C:GO:0016021	P:copper ion transmembrane transport; F:copper ion transmembrane transporter activity; C:integral component of membrane
[INTERPRO, BLASTED]	Eg01_t006450	protein SEMI-ROLLED LEAF 2-like isoform X1	1033	10	0	84.12						PTHR46087:SF9 (PANTHER); PTHR46087 (PANTHER)	no GO terms	no GO terms
[INTERPRO, BLASTED]	Eg01_t006460	hypothetical protein GW17_00056147	147	10	1.85145e-95	84.36						IPR012876 (PFAM); PTHR33108:SF15 (PANTHER); IPR012876 (PANTHER)	no GO terms	no GO terms
[INTERPRO, BLASTED, MAPPED, ANNOTATED]	Eg01_t006470	probable nucleoside diphosphate kinase 5 isoform X1	234	10	3.8884e-125	91.69	6	P:GO:0006165; P:GO:0006183; P:GO:0006228; P:GO:0006241; F:GO:0004550; F:GO:0005524	P:nucleoside diphosphate phosphorylation; P:GTP biosynthetic process; P:UTP biosynthetic process; P:CTP biosynthetic process; F:nucleoside diphosphate kinase activity; F:ATP binding	EC:2.7.4.6	Nucleoside-diphosphate kinase	IPR001564 (PRINTS); IPR034907 (SMART); IPR034907 (PFAM); PTHR46161 (PANTHER); PTHR46161:SF3 (PANTHER)	P:GO:0006165; P:GO:0006183; P:GO:0006228; P:GO:0006241; F:GO:0004550	P:nucleoside diphosphate phosphorylation; P:GTP biosynthetic process; P:UTP biosynthetic process; P:CTP biosynthetic process; F:nucleoside diphosphate kinase activity
[INTERPRO, BLASTED, MAPPED, ANNOTATED]	Eg01_t006480	protein TIFY 10a-like	252	10	3.45347e-156	77.85	4	P:GO:0009611; P:GO:0031347; P:GO:2000022; C:GO:0005634	P:response to wounding; P:regulation of defense response; P:regulation of jasmonic acid mediated signaling pathway; C:nucleus			IPR010399 (SMART); IPR010399 (PFAM); IPR018467 (PFAM); IPR040390 (PANTHER); PTHR33077:SF77 (PANTHER); IPR010399 (PROSITE_PROFILES)	no GO terms	no GO terms
[INTERPRO, BLASTED, MAPPED, ANNOTATED]	Eg01_t006490	pentatricopeptide repeat-containing protein At5g48910	606	10	0	85.91	1	F:GO:0008270	F:zinc ion binding			IPR032867 (PFAM); IPR002885 (PFAM); PTHR24015 (PANTHER); IPR002885 (PROSITE_PROFILES); IPR002885 (PROSITE_PROFILES); IPR002885 (PROSITE_PROFILES); IPR002885 (PROSITE_PROFILES); IPR002885 (PROSITE_PROFILES); IPR002885 (PROSITE_PROFILES); IPR002885 (PROSITE_PROFILES); IPR002885 (PROSITE_PROFILES); IPR002885 (PROSITE_PROFILES)	F:GO:0008270	F:zinc ion binding
[INTERPRO, BLASTED, MAPPED, ANNOTATED]	Eg01_t006500	3-oxoacyl-[acyl-carrier-protein] synthase I, chloroplastic	468	10	0	94.56	2	P:GO:0006633; F:GO:0004315	P:fatty acid biosynthetic process; F:3-oxoacyl-[acyl-carrier-protein] synthase activity	EC:2.3.1.41; EC:2.3.1.85	Beta-ketoacyl-[acyl-carrier-protein] synthase I; Fatty-acid synthase system	IPR020841 (SMART); IPR014030 (PFAM); IPR014031 (PFAM); PTHR11712:SF226 (PANTHER); IPR000794 (PANTHER)	no GO terms	no GO terms
[INTERPRO, BLASTED, ANNOTATED]	Eg01_t006510	trihelix transcription factor ASIL2-like	384	10	0	89.67	2	P:GO:0006355; F:GO:0003700	P:regulation of transcription, DNA-templated; F:DNA-binding transcription factor activity			PF13837 (PFAM); IPR040257 (PTHR31307:PANTHER); PTHR31307 (PANTHER)	P:GO:0006355; F:GO:0003700	P:regulation of transcription, DNA-templated; F:DNA-binding transcription factor activity
[INTERPRO, BLASTED]	Eg01_t006520	hypothetical protein BHM03_00054092	119	10	9.84143e-37	79.4						PTHR31789:SF6 (PANTHER); PTHR31789 (PANTHER)	no GO terms	no GO terms
[INTERPRO, BLASTED]	Eg01_t006530	hypothetical protein BHE74_00057584, partial	99	3	3.1831e-46	76.14						no IPS match	no IPS match	no IPS match
[INTERPRO, BLASTED]	Eg01_t006540	hypothetical protein BHE74_00059428	616	10	0	74.23						PTHR31008:SF15 (PANTHER); PTHR31008 (PANTHER)	no GO terms	no GO terms
[INTERPRO, BLASTED, MAPPED, ANNOTATED]	Eg01_t006550	hypothetical protein BHM03_00018839	95	6	4.02483e-19	87.8	1	C:GO:0016021	C:integral component of membrane			PTHR36369:SF1 (PANTHER); PTHR36369 (PANTHER)	no GO terms	no GO terms
[INTERPRO, BLASTED, MAPPED, ANNOTATED]	Eg01_t006560	respiratory burst oxidase homolog protein E isoform X1	946	10	0	91.28	5	P:GO:0098869; F:GO:0004601; F:GO:0005509; F:GO:0050664; C:GO:0016021	P:cellular oxidant detoxification; F:peroxidase activity; F:calcium ion binding; F:oxidoreductase activity, acting on NAD(P)H, oxygen as acceptor; C:integral component of membrane	EC:1.6.3; EC:1.11.1	Acting on NADH or NADPH; Acting on a peroxide as acceptor	IPR000778 (PRINTS); IPR013121 (PFAM); IPR013623 (PFAM); IPR013112 (PFAM); IPR013130 (PFAM); PTHR11972:SF44 (PANTHER); PTHR11972 (PANTHER); IPR017927 (PROSITE_PROFILES); IPR002048 (PROSITE_PROFILES); IPR002048 (PROSITE_PROFILES)	P:GO:0055114; F:GO:0004601; F:GO:0005509; F:GO:0016491; F:GO:0050664; C:GO:0016020	P:obsolete oxidation-reduction process; F:peroxidase activity; F:calcium ion binding; F:oxidoreductase activity; F:oxidoreductase activity, acting on NAD(P)H, oxygen as acceptor; C:membrane
[INTERPRO, BLASTED]	Eg01_t006570	dormancy-associated protein homolog 4-like	97	10	2.49578e-48	76.59						IPR008406 (PANTHER); PTHR33565:SF3 (PANTHER); PTHR33565:SF3 (PANTHER); IPR008406 (PANTHER)	no GO terms	no GO terms
[INTERPRO, BLASTED, MAPPED, ANNOTATED]	Eg01_t006580	phosphoinositide phosphatase SAC2 isoform X1	861	10	0	88.62	4	P:GO:0036092; P:GO:0046856; F:GO:0043813; C:GO:0005774	P:phosphatidylinositol-3-phosphate biosynthetic process; P:phosphatidylinositol dephosphorylation; F:phosphatidylinositol-3,5-bisphosphate 5-phosphatase activity; C:vacuolar membrane	EC:3.1.3	Acting on ester bonds	IPR002013 (PFAM); IPR043573 (PANTHER); PTHR45738:SF3 (PANTHER); IPR002013 (PROSITE_PROFILES)	P:GO:0046856; F:GO:0042578; F:GO:0043813	P:phosphatidylinositol dephosphorylation; F:phosphoric ester hydrolase activity; F:phosphatidylinositol-3,5-bisphosphate 5-phosphatase activity
[INTERPRO, BLASTED, MAPPED, ANNOTATED]	Eg01_t006590	E3 ubiquitin-protein ligase RNF144B-like	379	10	0	82	3	P:GO:0016567; F:GO:0004842; F:GO:0046872	P:protein ubiquitination; F:ubiquitin-protein transferase activity; F:metal ion binding	EC:2	Transferases	IPR002867 (SMART); IPR002867 (PFAM); PTHR11685:SF269 (PANTHER); IPR031127 (PANTHER); IPR044066 (PROSITE_PROFILES); IPR001841 (PROSITE_PROFILES)	P:GO:0016567; F:GO:0004842	P:protein ubiquitination; F:ubiquitin-protein transferase activity
[INTERPRO, NO-BLAST]	Eg01_t006600	---NA---	188									no IPS match	no IPS match	no IPS match
[INTERPRO, BLASTED, MAPPED, ANNOTATED]	Eg01_t006610	U-box domain-containing protein 19-like	680	10	0	85.02	3	P:GO:0016567; F:GO:0004842; F:GO:0005515	P:protein ubiquitination; F:ubiquitin-protein transferase activity; F:protein binding	EC:2	Transferases	IPR000225 (SMART); IPR003613 (SMART); IPR000225 (PFAM); IPR003613 (PFAM); PTHR23315 (PANTHER); PTHR23315:SF116 (PANTHER); IPR003613 (PROSITE_PROFILES); IPR000225 (PROSITE_PROFILES); IPR000225 (PROSITE_PROFILES)	P:GO:0016567; F:GO:0004842; F:GO:0005515	P:protein ubiquitination; F:ubiquitin-protein transferase activity; F:protein binding
[INTERPRO, BLASTED, MAPPED, ANNOTATED]	Eg01_t006620	aldehyde dehydrogenase family 2 member B7, mitochondrial	539	10	0	95.73	1	F:GO:0004029	F:aldehyde dehydrogenase (NAD+) activity	EC:1.2.1.5; EC:1.2.1.3	Aldehyde dehydrogenase (NAD(P)(+)); Aldehyde dehydrogenase (NAD(+))	IPR015590 (PFAM); PTHR11699 (PANTHER); PTHR11699:SF276 (PANTHER)	P:GO:0055114; F:GO:0016491	P:obsolete oxidation-reduction process; F:oxidoreductase activity
[INTERPRO, BLASTED, MAPPED, ANNOTATED]	Eg01_t006630	caffeoyl-CoA O-methyltransferase	254	10	9.68766e-169	83.17	3	P:GO:0032259; F:GO:0008171; F:GO:0008757	P:methylation; F:O-methyltransferase activity; F:S-adenosylmethionine-dependent methyltransferase activity	EC:2.1.1	Transferring one-carbon groups	IPR002935 (PFAM); PTHR10509:SF63 (PANTHER); PTHR10509 (PANTHER); IPR002935 (PROSITE_PROFILES)	F:GO:0008171	F:O-methyltransferase activity
[INTERPRO, BLASTED, MAPPED, ANNOTATED]	Eg01_t006640	homeobox-leucine zipper protein HOX16-like	295	10	8.77207e-176	81.94	5	P:GO:0006357; P:GO:0045893; F:GO:0000981; F:GO:0043565; C:GO:0005634	P:regulation of transcription by RNA polymerase II; P:positive regulation of transcription, DNA-templated; F:DNA-binding transcription factor activity, RNA polymerase II-specific; F:sequence-specific DNA binding; C:nucleus			IPR000047 (PRINTS); IPR001356 (SMART); IPR003106 (PFAM); IPR001356 (PFAM); PTHR24326:SF497 (PANTHER); PTHR24326 (PANTHER); IPR001356 (PROSITE_PROFILES)	P:GO:0006355; F:GO:0003677; F:GO:0043565	P:regulation of transcription, DNA-templated; F:DNA binding; F:sequence-specific DNA binding
[INTERPRO, BLASTED, MAPPED, ANNOTATED]	Eg01_t006650	probable endo-1,3(4)-beta-glucanase ARB_01444	1689	10	0	91.7	5	P:GO:0006397; F:GO:0003723; F:GO:0052861; F:GO:0052862; C:GO:0016021	P:mRNA processing; F:RNA binding; F:glucan endo-1,3-beta-glucanase activity, C-3 substituted reducing group; F:glucan endo-1,4-beta-glucanase activity, C-3 substituted reducing group; C:integral component of membrane	EC:3.2.1.6	Endo-1,3(4)-beta-glucanase	IPR026057 (PFAM); IPR025846 (PFAM); IPR040451 (PFAM); IPR040720 (PFAM); PTHR31983:SF16 (PANTHER); IPR005200 (PANTHER)	F:GO:0052861	F:glucan endo-1,3-beta-glucanase activity, C-3 substituted reducing group
[INTERPRO, BLASTED]	Eg01_t006660	hypothetical protein GW17_00003117	381	10	0	80.84						IPR010683 (PFAM); PTHR31050 (PANTHER)	no GO terms	no GO terms
[INTERPRO, BLASTED, MAPPED, ANNOTATED]	Eg01_t006670	protein STRICTOSIDINE SYNTHASE-LIKE 10-like	334	10	0	84.35	4	P:GO:0009058; F:GO:0016844; C:GO:0005773; C:GO:0016020	P:biosynthetic process; F:strictosidine synthase activity; C:vacuole; C:membrane	EC:4.3.3.2	Strictosidine synthase	IPR018119 (PFAM); PTHR10426:SF86 (PANTHER); PTHR10426 (PANTHER); PS51257 (PROSITE_PROFILES)	P:GO:0009058; F:GO:0016844	P:biosynthetic process; F:strictosidine synthase activity
[INTERPRO, BLASTED, MAPPED, ANNOTATED]	Eg01_t006680	mitochondrial pyruvate carrier 1 isoform X1	148	5	1.11113e-12	75.11	3	P:GO:0006850; F:GO:0050833; C:GO:0031305	P:mitochondrial pyruvate transmembrane transport; F:pyruvate transmembrane transporter activity; C:integral component of mitochondrial inner membrane	EC:7	Translocases	IPR005336 (PFAM); PTHR14154:SF63 (PANTHER); PTHR14154 (PANTHER)	P:GO:0006850; C:GO:0005743	P:mitochondrial pyruvate transmembrane transport; C:mitochondrial inner membrane
[INTERPRO, BLASTED, MAPPED, ANNOTATED]	Eg01_t006690	protein NSP-INTERACTING KINASE 1-like isoform X1	646	10	0	91.17	5	P:GO:0006468; F:GO:0004674; F:GO:0005515; F:GO:0005524; C:GO:0016021	P:protein phosphorylation; F:protein serine/threonine kinase activity; F:protein binding; F:ATP binding; C:integral component of membrane	EC:2.7.1	Transferring phosphorus-containing groups	IPR000719 (SMART); IPR013210 (PFAM); IPR001611 (PFAM); IPR000719 (PFAM); PTHR27001:SF220 (PANTHER); PTHR27001 (PANTHER); IPR000719 (PROSITE_PROFILES); IPR001611 (PROSITE_PROFILES); IPR001611 (PROSITE_PROFILES); IPR001611 (PROSITE_PROFILES); IPR001611 (PROSITE_PROFILES)	P:GO:0006468; F:GO:0004672; F:GO:0005515; F:GO:0005524	P:protein phosphorylation; F:protein kinase activity; F:protein binding; F:ATP binding
[INTERPRO, BLASTED, MAPPED, ANNOTATED]	Eg01_t006700	peroxidase 11-like	321	10	0	94.84	7	P:GO:0006979; P:GO:0042744; P:GO:0098869; F:GO:0004601; F:GO:0020037; F:GO:0046872; C:GO:0005576	P:response to oxidative stress; P:hydrogen peroxide catabolic process; P:cellular oxidant detoxification; F:peroxidase activity; F:heme binding; F:metal ion binding; C:extracellular region	EC:1.11.1	Acting on a peroxide as acceptor	IPR000823 (PRINTS); IPR002016 (PRINTS); IPR002016 (PFAM); PTHR31388 (PANTHER); PTHR31388:SF9 (PANTHER); IPR002016 (PROSITE_PROFILES)	P:GO:0006979; P:GO:0055114; F:GO:0004601; F:GO:0020037	P:response to oxidative stress; P:obsolete oxidation-reduction process; F:peroxidase activity; F:heme binding
[INTERPRO, BLASTED, MAPPED, ANNOTATED]	Eg01_t006710	testis-expressed sequence 10 protein isoform X2	910	10	0	86.08	1	C:GO:0016021	C:integral component of membrane			IPR024679 (PFAM); PTHR16056 (PANTHER); IPR037947 (PTHR16056:PANTHER)	no GO terms	no GO terms
[INTERPRO, BLASTED, MAPPED, ANNOTATED]	Eg01_t006720	basic leucine zipper 43-like	192	10	3.01495e-44	80.81	2	P:GO:0006355; F:GO:0003700	P:regulation of transcription, DNA-templated; F:DNA-binding transcription factor activity			no IPS match	no IPS match	no IPS match
[INTERPRO, BLASTED]	Eg01_t006730	hypothetical protein GW17_00003127	463	10	0	88.23						IPR001841 (SMART); IPR001841 (PFAM); PTHR22765:SF248 (PANTHER); PTHR22765 (PANTHER); IPR001841 (PROSITE_PROFILES)	no GO terms	no GO terms
[INTERPRO, BLASTED]	Eg01_t006740	hypothetical protein B296_00008427	120	1	1.92168e-38	91.55						no IPS match	no IPS match	no IPS match
[INTERPRO, BLASTED, MAPPED, ANNOTATED]	Eg01_t006750	translation initiation factor eIF-2B subunit epsilon	738	10	0	87.51	7	P:GO:0006413; P:GO:0050790; F:GO:0003743; F:GO:0005085; F:GO:0008878; F:GO:0031369; C:GO:0005851	P:translational initiation; P:regulation of catalytic activity; F:translation initiation factor activity; F:guanyl-nucleotide exchange factor activity; F:glucose-1-phosphate adenylyltransferase activity; F:translation initiation factor binding; C:eukaryotic translation initiation factor 2B complex	EC:2.7.7.27	Glucose-1-phosphate adenylyltransferase	IPR003307 (SMART); IPR003307 (PFAM); IPR005835 (PFAM); IPR001451 (PFAM); PTHR45887:SF2 (PANTHER); PTHR45887 (PANTHER); IPR003307 (PROSITE_PROFILES)	P:GO:0009058; F:GO:0005515; F:GO:0016779	P:biosynthetic process; F:protein binding; F:nucleotidyltransferase activity
[INTERPRO, NO-BLAST]	Eg01_t006760	---NA---	67									no IPS match	no IPS match	no IPS match
[INTERPRO, BLASTED, MAPPED, ANNOTATED]	Eg01_t006770	putative U-box domain-containing protein 42	469	10	0	91.43	2	P:GO:0016567; F:GO:0004842	P:protein ubiquitination; F:ubiquitin-protein transferase activity	EC:2	Transferases	PTHR45958 (PANTHER); PTHR45958:SF4 (PANTHER)	no GO terms	no GO terms
[INTERPRO, BLASTED, MAPPED, ANNOTATED]	Eg01_t006780	putative U-box domain-containing protein 42	496	10	0	87.08	2	P:GO:0016567; F:GO:0004842	P:protein ubiquitination; F:ubiquitin-protein transferase activity	EC:2	Transferases	IPR003613 (SMART); IPR003613 (PFAM); PTHR45958:SF4 (PANTHER); PTHR45958 (PANTHER); IPR003613 (PROSITE_PROFILES)	P:GO:0016567; F:GO:0004842	P:protein ubiquitination; F:ubiquitin-protein transferase activity
[INTERPRO, BLASTED, MAPPED, ANNOTATED]	Eg01_t006790	chitinase-like protein 1	311	10	0	92.45	4	P:GO:0000272; P:GO:0006032; P:GO:0016998; F:GO:0004568	P:polysaccharide catabolic process; P:chitin catabolic process; P:cell wall macromolecule catabolic process; F:chitinase activity	EC:3.2.1.14	Chitinase	IPR000726 (PFAM); PTHR22595 (PANTHER); PTHR22595:SF136 (PANTHER)	P:GO:0006032; P:GO:0016998; F:GO:0004568	P:chitin catabolic process; P:cell wall macromolecule catabolic process; F:chitinase activity
[INTERPRO, BLASTED, MAPPED, ANNOTATED]	Eg01_t006800	DNA-3-methyladenine glycosylase	318	10	0	82.13	2	P:GO:0006284; F:GO:0008725	P:base-excision repair; F:DNA-3-methyladenine glycosylase activity	EC:3.2.2.21; EC:3.2.2.20	DNA-3-methyladenine glycosylase II; DNA-3-methyladenine glycosylase I	IPR005019 (PFAM); PTHR31116:SF29 (PANTHER); PTHR31116 (PANTHER)	P:GO:0006284; F:GO:0008725	P:base-excision repair; F:DNA-3-methyladenine glycosylase activity
[INTERPRO, BLASTED, MAPPED, ANNOTATED]	Eg01_t006810	phosphatidylinositol 4-kinase gamma 7	650	10	0	93.76	3	P:GO:0016310; P:GO:0046854; F:GO:0004430	P:phosphorylation; P:phosphatidylinositol phosphate biosynthetic process; F:1-phosphatidylinositol 4-kinase activity	EC:2.7.1.67	1-phosphatidylinositol 4-kinase	IPR000403 (PFAM); PTHR45800 (PANTHER); PTHR45800:SF11 (PANTHER)	no GO terms	no GO terms
[INTERPRO, BLASTED, MAPPED, ANNOTATED]	Eg01_t006820	transcription factor BIM2-like isoform X2	603	10	0	78.04	3	P:GO:0006355; F:GO:0003700; F:GO:0046983	P:regulation of transcription, DNA-templated; F:DNA-binding transcription factor activity; F:protein dimerization activity			IPR011598 (SMART); IPR011598 (PFAM); PTHR46412 (PANTHER); PTHR46412:SF8 (PANTHER); IPR011598 (PROSITE_PROFILES)	F:GO:0046983	F:protein dimerization activity
[INTERPRO, BLASTED, MAPPED, ANNOTATED]	Eg01_t006830	hypothetical protein C4D60_Mb03t06320	442	10	0	77.79	1	P:GO:0009786	P:regulation of asymmetric cell division			PTHR33914:SF2 (PANTHER); IPR040378 (PANTHER)	P:GO:0009786	P:regulation of asymmetric cell division
[INTERPRO, NO-BLAST]	Eg01_t006840	---NA---	99									no IPS match	no IPS match	no IPS match
[INTERPRO, BLASTED, MAPPED, ANNOTATED]	Eg01_t006850	protein MICROTUBULE BINDING PROTEIN 2C isoform X1	330	10	0	81.12	2	P:GO:0010497; F:GO:0008017	P:plasmodesmata-mediated intercellular transport; F:microtubule binding			IPR040289 (PANTHER); PTHR35502:SF2 (PANTHER)	P:GO:0010497; F:GO:0008017	P:plasmodesmata-mediated intercellular transport; F:microtubule binding
[INTERPRO, BLASTED, MAPPED, ANNOTATED]	Eg01_t006860	serine/threonine-protein phosphatase 2A 65 kDa regulatory subunit A beta isoform	587	10	0	97.02	6	P:GO:0006470; P:GO:0050790; F:GO:0005515; F:GO:0019888; C:GO:0000159; C:GO:0005737	P:protein dephosphorylation; P:regulation of catalytic activity; F:protein binding; F:protein phosphatase regulator activity; C:protein phosphatase type 2A complex; C:cytoplasm			IPR000357 (PFAM); PF13646 (PFAM); PTHR10648 (PANTHER); PTHR10648:SF24 (PANTHER); IPR021133 (PROSITE_PROFILES); IPR021133 (PROSITE_PROFILES); IPR021133 (PROSITE_PROFILES); IPR021133 (PROSITE_PROFILES); IPR021133 (PROSITE_PROFILES); IPR021133 (PROSITE_PROFILES); IPR021133 (PROSITE_PROFILES); IPR021133 (PROSITE_PROFILES); IPR021133 (PROSITE_PROFILES); IPR021133 (PROSITE_PROFILES); IPR021133 (PROSITE…	F:GO:0005515	F:protein binding
[INTERPRO, NO-BLAST]	Eg01_t006870	---NA---	149									no IPS match	no IPS match	no IPS match
[INTERPRO, BLASTED, MAPPED, ANNOTATED]	Eg01_t006880	hypothetical protein B296_00043578	446	10	0	92.9	1	C:GO:0016021	C:integral component of membrane			PTHR35310 (PANTHER)	no GO terms	no GO terms
[INTERPRO, BLASTED]	Eg01_t006890	hypothetical protein GW17_00014022	153	4	7.42916e-21	83.81						no IPS match	no IPS match	no IPS match
[INTERPRO, BLASTED]	Eg01_t006900	unnamed protein product	628	10	0	97.89						PTHR46578 (PANTHER); PTHR46578:SF2 (PANTHER)	no GO terms	no GO terms
[INTERPRO, BLASTED, MAPPED, ANNOTATED]	Eg01_t006910	sugar transport protein 5-like	510	10	0	89.24	4	P:GO:0015749; F:GO:0015145; F:GO:0015293; C:GO:0016021	P:monosaccharide transmembrane transport; F:monosaccharide transmembrane transporter activity; F:symporter activity; C:integral component of membrane	EC:7	Translocases	IPR003663 (PRINTS); IPR005828 (PFAM); PTHR23500 (PANTHER); PTHR23500:SF44 (PANTHER); IPR020846 (PROSITE_PROFILES)	P:GO:0055085; F:GO:0022857; C:GO:0016020; C:GO:0016021	P:transmembrane transport; F:transmembrane transporter activity; C:membrane; C:integral component of membrane
[INTERPRO, BLASTED, MAPPED, ANNOTATED]	Eg01_t006920	sugar transport protein 5-like	250	10	4.45889e-52	64.05	3	P:GO:0055085; F:GO:0022857; C:GO:0016021	P:transmembrane transport; F:transmembrane transporter activity; C:integral component of membrane	EC:7	Translocases	IPR005828 (PFAM); PTHR23500:SF44 (PANTHER); PTHR23500 (PANTHER)	P:GO:0055085; F:GO:0022857; C:GO:0016021	P:transmembrane transport; F:transmembrane transporter activity; C:integral component of membrane
[INTERPRO, BLASTED]	Eg01_t006930	transcription factor MYB93	327	10	0	85.08						IPR001005 (SMART); IPR001005 (PFAM); PTHR10641 (PANTHER); PTHR10641:SF1039 (PANTHER); IPR017930 (PROSITE_PROFILES); IPR017930 (PROSITE_PROFILES)	no GO terms	no GO terms
[INTERPRO, BLASTED, MAPPED, ANNOTATED]	Eg01_t006940	tobamovirus multiplication protein 1	293	10	0	90.69	2	C:GO:0005774; C:GO:0016021	C:vacuolar membrane; C:integral component of membrane			IPR009457 (PFAM); PTHR31142:SF22 (PANTHER); IPR040226 (PANTHER)	no GO terms	no GO terms
[INTERPRO, BLASTED, MAPPED, ANNOTATED]	Eg01_t006950	5'-adenylylsulfate reductase-like 3	314	10	0	85.76	3	P:GO:0006325; F:GO:0016491; C:GO:0016021	P:chromatin organization; F:oxidoreductase activity; C:integral component of membrane	EC:1	Oxidoreductases	IPR013766 (PFAM); PTHR46854:SF1 (PANTHER); PTHR46854 (PANTHER); IPR013766 (PROSITE_PROFILES)	no GO terms	no GO terms
[INTERPRO, BLASTED, MAPPED, ANNOTATED]	Eg01_t006960	7-deoxyloganetin glucosyltransferase-like	480	10	0	89.53	1	F:GO:0008194	F:UDP-glycosyltransferase activity	EC:2.4	Glycosyltransferases	IPR002213 (PFAM); PTHR11926 (PANTHER)	F:GO:0008194	F:UDP-glycosyltransferase activity
[INTERPRO, BLASTED, MAPPED, ANNOTATED]	Eg01_t006970	lysine-specific histone demethylase 1 homolog 1-like	820	10	0	94.36	3	P:GO:0006325; F:GO:0005515; F:GO:0016491	P:chromatin organization; F:protein binding; F:oxidoreductase activity	EC:1	Oxidoreductases	IPR002937 (PFAM); IPR007526 (PFAM); PTHR10742:SF260 (PANTHER); PTHR10742 (PANTHER); IPR007526 (PROSITE_PROFILES)	P:GO:0055114; F:GO:0005515; F:GO:0016491	P:obsolete oxidation-reduction process; F:protein binding; F:oxidoreductase activity
[INTERPRO, BLASTED, MAPPED, ANNOTATED]	Eg01_t006980	RNA-binding protein 38 isoform X1	302	10	1.58603e-99	74.15	1	F:GO:0003729	F:mRNA binding			IPR000504 (SMART); IPR000504 (PFAM); PTHR11176:SF23 (PANTHER); IPR037366 (PANTHER); IPR000504 (PROSITE_PROFILES)	F:GO:0003676; F:GO:0003729	F:nucleic acid binding; F:mRNA binding
[INTERPRO, BLASTED, MAPPED, ANNOTATED]	Eg01_t006990	7-deoxyloganetin glucosyltransferase-like	482	10	0	93.05	1	F:GO:0008194	F:UDP-glycosyltransferase activity	EC:2.4	Glycosyltransferases	IPR002213 (PFAM); PTHR11926 (PANTHER)	F:GO:0008194	F:UDP-glycosyltransferase activity
[INTERPRO, BLASTED, MAPPED, ANNOTATED]	Eg01_t007000	EPIDERMAL PATTERNING FACTOR-like protein 1	81	10	2.52799e-51	86.15	2	P:GO:0010052; C:GO:0005576	P:guard cell differentiation; C:extracellular region			PF17181 (PFAM); PTHR33109:SF3 (PANTHER); IPR039455 (PANTHER)	P:GO:0010374	P:stomatal complex development
[INTERPRO, BLASTED, MAPPED, ANNOTATED]	Eg01_t007010	F-box protein FBW2-like isoform X2	322	10	0	93.46	3	P:GO:0031146; F:GO:0005515; C:GO:0019005	P:SCF-dependent proteasomal ubiquitin-dependent protein catabolic process; F:protein binding; C:SCF ubiquitin ligase complex			IPR001611 (PFAM); IPR001810 (PFAM); PTHR16134 (PANTHER); PTHR16134:SF40 (PANTHER)	F:GO:0005515	F:protein binding
[INTERPRO, BLASTED, MAPPED, ANNOTATED]	Eg01_t007020	plant cysteine oxidase 4-like	280	10	6.64487e-175	73.82	2	F:GO:0017172; F:GO:0046872	F:cysteine dioxygenase activity; F:metal ion binding	EC:1.13.11.20	Cysteine dioxygenase	IPR012864 (PFAM); PTHR22966 (PANTHER); PTHR22966:SF52 (PANTHER)	P:GO:0055114; F:GO:0016702	P:obsolete oxidation-reduction process; F:oxidoreductase activity, acting on single donors with incorporation of molecular oxygen, incorporation of two atoms of oxygen
[INTERPRO, BLASTED]	Eg01_t007030	pentatricopeptide repeat-containing protein At4g02750-like	559	10	0	89.94						IPR002885 (PFAM); IPR002885 (PFAM); IPR002885 (PFAM); PTHR24015 (PANTHER); IPR002885 (PROSITE_PROFILES); IPR002885 (PROSITE_PROFILES); IPR002885 (PROSITE_PROFILES); IPR002885 (PROSITE_PROFILES); IPR002885 (PROSITE_PROFILES); IPR002885 (PROSITE_PROFILES); IPR002885 (PROSITE_PROFILES); IPR002885 (PROSITE_PROFILES); IPR002885 (PROSITE_PROFILES); IPR002885 (PROSITE_PROFILES); IPR002885 (PROSITE_PROFI…	no GO terms	no GO terms
[INTERPRO, BLASTED, MAPPED, ANNOTATED]	Eg01_t007040	histone H3.3 isoform X1	136	10	1.24441e-94	100	4	F:GO:0003677; F:GO:0046982; C:GO:0000786; C:GO:0005634	F:DNA binding; F:protein heterodimerization activity; C:nucleosome; C:nucleus			IPR000164 (PRINTS); IPR000164 (SMART); IPR007125 (PFAM); PTHR11426:SF224 (PANTHER); IPR000164 (PANTHER)	F:GO:0003677; C:GO:0000786	F:DNA binding; C:nucleosome
[INTERPRO, BLASTED, MAPPED, ANNOTATED]	Eg01_t007050	O-fucosyltransferase 7 isoform X1	530	10	0	89.86	4	P:GO:0006004; F:GO:0016757; C:GO:0005737; C:GO:0016021	P:fucose metabolic process; F:glycosyltransferase activity; C:cytoplasm; C:integral component of membrane	EC:2.4	Glycosyltransferases	IPR019378 (PFAM); PTHR31741:SF1 (PANTHER); PTHR31741 (PANTHER)	no GO terms	no GO terms
[INTERPRO, BLASTED, MAPPED, ANNOTATED]	Eg01_t007060	homeobox-leucine zipper protein HOX4-like	301	10	0	77.96	4	P:GO:0006357; F:GO:0000981; F:GO:0043565; C:GO:0005634	P:regulation of transcription by RNA polymerase II; F:DNA-binding transcription factor activity, RNA polymerase II-specific; F:sequence-specific DNA binding; C:nucleus			IPR000047 (PRINTS); IPR001356 (SMART); IPR003106 (PFAM); IPR001356 (PFAM); PTHR24326 (PANTHER); PTHR24326:SF565 (PANTHER); IPR001356 (PROSITE_PROFILES)	P:GO:0006355; F:GO:0003677; F:GO:0043565	P:regulation of transcription, DNA-templated; F:DNA binding; F:sequence-specific DNA binding
[INTERPRO, BLASTED, ANNOTATED]	Eg01_t007070	F-box protein At5g49610-like	369	10	0	79.6	1	F:GO:0005515	F:protein binding			IPR001810 (SMART); IPR001810 (PFAM); PTHR46301 (PANTHER); IPR001810 (PROSITE_PROFILES)	F:GO:0005515	F:protein binding
[INTERPRO, BLASTED, ANNOTATED]	Eg01_t007080	hypothetical protein C4D60_Mb03t06530	333	10	4.23846e-169	69.64	1	F:GO:0005515	F:protein binding			IPR001810 (SMART); IPR001810 (PFAM); PTHR35546 (PANTHER); IPR001810 (PROSITE_PROFILES)	F:GO:0005515	F:protein binding
[INTERPRO, BLASTED, ANNOTATED]	Eg01_t007090	unnamed protein product	411	10	0	77.17	1	F:GO:0005515	F:protein binding			IPR001810 (SMART); IPR001810 (PFAM); PTHR46301 (PANTHER); IPR001810 (PROSITE_PROFILES)	F:GO:0005515	F:protein binding
[INTERPRO, NO-BLAST]	Eg01_t007100	---NA---	139									no IPS match	no IPS match	no IPS match
[INTERPRO, BLASTED, MAPPED, ANNOTATED]	Eg01_t007110	blue copper protein-like	181	10	8.82342e-112	83.92	3	P:GO:0022900; F:GO:0009055; C:GO:0046658	P:electron transport chain; F:electron transfer activity; C:anchored component of plasma membrane	EC:1	Oxidoreductases	IPR003245 (PFAM); PTHR33021:SF193 (PANTHER); IPR039391 (PANTHER); IPR003245 (PROSITE_PROFILES)	F:GO:0009055	F:electron transfer activity
[INTERPRO, NO-BLAST]	Eg01_t007120	---NA---	76									no IPS match	no IPS match	no IPS match
[INTERPRO, BLASTED]	Eg01_t007130	PREDICTED: uncharacterized protein LOC103977510	218	10	3.80766e-133	73.28						PTHR33735:SF9 (PANTHER); PTHR33735 (PANTHER)	no GO terms	no GO terms
[INTERPRO, BLASTED, MAPPED, ANNOTATED]	Eg01_t007140	transcription factor bHLH94-like	316	10	0	80.27	1	F:GO:0046983	F:protein dimerization activity			IPR011598 (SMART); IPR011598 (PFAM); PTHR11969:SF58 (PANTHER); PTHR11969 (PANTHER); IPR011598 (PROSITE_PROFILES)	F:GO:0046983	F:protein dimerization activity
[INTERPRO, BLASTED, MAPPED, ANNOTATED]	Eg01_t007150	E3 ubiquitin-protein ligase ATL31-like	455	10	0	87.82	1	C:GO:0016021	C:integral component of membrane			IPR001841 (SMART); IPR001841 (PFAM); PTHR14155 (PANTHER); PTHR14155:SF263 (PANTHER); IPR001841 (PROSITE_PROFILES)	no GO terms	no GO terms
[INTERPRO, BLASTED, MAPPED, ANNOTATED]	Eg01_t007160	hypothetical protein C4D60_Mb03t06620	482	10	0	83.78	3	F:GO:0016757; C:GO:0005794; C:GO:0016021	F:glycosyltransferase activity; C:Golgi apparatus; C:integral component of membrane	EC:2.4	Glycosyltransferases	IPR007657 (PFAM); PTHR20961:SF89 (PANTHER); IPR007657 (PANTHER)	F:GO:0016757	F:glycosyltransferase activity
[INTERPRO, BLASTED]	Eg01_t007170	GLABRA2 expression modulator-like	211	10	8.22395e-141	89.46						IPR004182 (SMART); IPR004182 (PFAM); PTHR31969:SF36 (PANTHER); IPR037848 (PANTHER)	no GO terms	no GO terms
[INTERPRO, BLASTED]	Eg01_t007180	transport inhibitor response 1-like protein	615	10	0	93.3						IPR041101 (PFAM); IPR041567 (PFAM); PTHR16134 (PANTHER); PTHR16134:SF36 (PANTHER)	no GO terms	no GO terms
[INTERPRO, BLASTED, MAPPED, ANNOTATED]	Eg01_t007190	esterase AGAP003155-like	244	10	3.87382e-171	82.79	2	C:GO:0005634; C:GO:0005737	C:nucleus; C:cytoplasm			IPR005645 (PFAM); PTHR22778:SF50 (PANTHER); PTHR22778 (PANTHER)	no GO terms	no GO terms
[INTERPRO, BLASTED]	Eg01_t007200	hypothetical protein GW17_00013970	87	3	1.5278e-41	94.68						no IPS match	no IPS match	no IPS match
[INTERPRO, BLASTED, MAPPED, ANNOTATED]	Eg01_t007210	cyclin-D3-1-like isoform X1	347	10	0	87.75	8	P:GO:0000079; P:GO:0044772; P:GO:0051301; F:GO:0016301; F:GO:0016538; C:GO:0000307; C:GO:0005634; C:GO:0005737	P:regulation of cyclin-dependent protein serine/threonine kinase activity; P:mitotic cell cycle phase transition; P:cell division; F:kinase activity; F:cyclin-dependent protein serine/threonine kinase regulator activity; C:cyclin-dependent protein kinase holoenzyme complex; C:nucleus; C:cytoplasm	EC:2.7.1	Transferring phosphorus-containing groups	IPR004367 (SMART); IPR013763 (SMART); IPR004367 (PFAM); IPR006671 (PFAM); IPR039361 (PANTHER); PTHR10177:SF207 (PANTHER)	no GO terms	no GO terms
[INTERPRO, NO-BLAST]	Eg01_t007220	---NA---	113									no IPS match	no IPS match	no IPS match
[INTERPRO, BLASTED]	Eg01_t007230	14-3-3-like protein GF14 kappa	252	10	1.05952e-178	90.96						IPR000308 (PRINTS); IPR023410 (SMART); IPR023410 (PFAM); IPR000308 (PANTHER); PTHR18860:SF82 (PANTHER)	no GO terms	no GO terms
[INTERPRO, BLASTED]	Eg01_t007240	PREDICTED: uncharacterized protein LOC103977519	1286	10	0	85.01						PTHR31110:SF5 (PANTHER); PTHR31110 (PANTHER); PTHR31110:SF5 (PANTHER); PTHR31110 (PANTHER)	no GO terms	no GO terms
[INTERPRO, BLASTED, MAPPED, ANNOTATED]	Eg01_t007250	mitochondrial uncoupling protein 5-like	317	10	0	94.29	3	P:GO:0006839; C:GO:0016021; C:GO:0031966	P:mitochondrial transport; C:integral component of membrane; C:mitochondrial membrane			IPR002030 (PRINTS); IPR018108 (PFAM); PTHR45618:SF17 (PANTHER); PTHR45618 (PANTHER); IPR018108 (PROSITE_PROFILES); IPR018108 (PROSITE_PROFILES); IPR018108 (PROSITE_PROFILES)	P:GO:0006839; C:GO:0031966	P:mitochondrial transport; C:mitochondrial membrane
[INTERPRO, NO-BLAST]	Eg01_t007260	---NA---	93									no IPS match	no IPS match	no IPS match
[INTERPRO, BLASTED, MAPPED, ANNOTATED]	Eg01_t007270	AT-hook motif nuclear-localized protein 17-like	256	10	5.52038e-178	86.39	4	F:GO:0003680; F:GO:0003700; C:GO:0005634; C:GO:0016021	F:minor groove of adenine-thymine-rich DNA binding; F:DNA-binding transcription factor activity; C:nucleus; C:integral component of membrane			IPR005175 (PFAM); PTHR31100:SF69 (PANTHER); IPR014476 (PANTHER); IPR005175 (PROSITE_PROFILES)	F:GO:0003680	F:minor groove of adenine-thymine-rich DNA binding
[INTERPRO, BLASTED, MAPPED, ANNOTATED]	Eg01_t007280	transcription factor bHLH30-like isoform X2	235	10	7.05503e-69	69.93	1	F:GO:0046983	F:protein dimerization activity			IPR011598 (PFAM); PTHR45844 (PANTHER); PTHR45844:SF16 (PANTHER); PTHR45844:SF16 (PANTHER); IPR011598 (PROSITE_PROFILES)	F:GO:0046983	F:protein dimerization activity
[INTERPRO, BLASTED]	Eg01_t007290	hypothetical protein GW17_00015935	398	10	0	76.79						PTHR45496 (PANTHER); IPR001623 (PROSITE_PROFILES)	no GO terms	no GO terms
[INTERPRO, BLASTED, MAPPED, ANNOTATED]	Eg01_t007300	MADS-box protein SVP	224	10	5.01667e-151	87.15	5	P:GO:0045944; F:GO:0000977; F:GO:0003700; F:GO:0046983; C:GO:0005634	P:positive regulation of transcription by RNA polymerase II; F:RNA polymerase II transcription regulatory region sequence-specific DNA binding; F:DNA-binding transcription factor activity; F:protein dimerization activity; C:nucleus			IPR002100 (PRINTS); IPR002100 (SMART); IPR002100 (PFAM); IPR002487 (PFAM); PTHR11945 (PANTHER); PTHR11945:SF426 (PANTHER); IPR002487 (PROSITE_PROFILES); IPR002100 (PROSITE_PROFILES)	P:GO:0006355; F:GO:0003677; F:GO:0003700; F:GO:0046983; C:GO:0005634	P:regulation of transcription, DNA-templated; F:DNA binding; F:DNA-binding transcription factor activity; F:protein dimerization activity; C:nucleus
[INTERPRO, BLASTED, ANNOTATED]	Eg01_t007310	armadillo repeat-containing protein 6	466	10	0	85.58	1	F:GO:0005515	F:protein binding			IPR000225 (SMART); PTHR22895 (PANTHER); IPR040104 (PTHR22895:PANTHER)	F:GO:0005515	F:protein binding
[INTERPRO, BLASTED]	Eg01_t007320	PREDICTED: uncharacterized protein LOC103977524	594	10	0	82						IPR025757 (PFAM); IPR006869 (PFAM); PTHR46248 (PANTHER); PTHR46248:SF9 (PANTHER)	no GO terms	no GO terms
[INTERPRO, BLASTED, MAPPED, ANNOTATED]	Eg01_t007330	putative serine carboxypeptidase-like 23 isoform X1	300	10	0	90.75	3	P:GO:0006508; F:GO:0004185; C:GO:0016021	P:proteolysis; F:serine-type carboxypeptidase activity; C:integral component of membrane	EC:3.4.21; EC:3.4.16	Acting on peptide bonds (peptidases); Acting on peptide bonds (peptidases)	IPR001563 (PRINTS); IPR001563 (PFAM); IPR001563 (PANTHER); PTHR11802:SF262 (PANTHER)	P:GO:0006508; F:GO:0004185	P:proteolysis; F:serine-type carboxypeptidase activity
[INTERPRO, BLASTED, MAPPED, ANNOTATED]	Eg01_t007340	serine carboxypeptidase 1-like	149	10	1.53278e-94	86.8	3	P:GO:0006508; F:GO:0004185; C:GO:0016020	P:proteolysis; F:serine-type carboxypeptidase activity; C:membrane	EC:3.4	Acting on peptide bonds (peptidases)	IPR001563 (PFAM); PTHR11802:SF287 (PANTHER); IPR001563 (PANTHER)	P:GO:0006508; F:GO:0004185	P:proteolysis; F:serine-type carboxypeptidase activity
[INTERPRO, BLASTED, MAPPED, ANNOTATED]	Eg01_t007350	polyadenylate-binding protein RBP47-like	391	10	0	89.45	1	F:GO:0003723	F:RNA binding			IPR000504 (SMART); IPR000504 (PFAM); PTHR47640:SF16 (PANTHER); PTHR47640 (PANTHER); IPR000504 (PROSITE_PROFILES); IPR000504 (PROSITE_PROFILES); IPR000504 (PROSITE_PROFILES)	F:GO:0003676	F:nucleic acid binding
[INTERPRO, BLASTED, MAPPED, ANNOTATED]	Eg01_t007360	patatin-like protein 2 isoform X1	312	10	1.79179e-131	75.53	3	P:GO:0016042; F:GO:0016787; C:GO:0110165	P:lipid catabolic process; F:hydrolase activity; C:cellular anatomical entity	EC:3	Hydrolases	IPR002641 (PFAM); PTHR32176 (PANTHER); PTHR32176 (PANTHER); PTHR32176:SF37 (PANTHER); PTHR32176:SF37 (PANTHER); IPR002641 (PROSITE_PROFILES)	P:GO:0006629	P:lipid metabolic process
[INTERPRO, BLASTED, MAPPED, ANNOTATED]	Eg01_t007370	tuliposide A-converting enzyme 2, chloroplastic-like	317	10	0	88.83	1	F:GO:0016787	F:hydrolase activity	EC:3	Hydrolases	IPR013094 (PFAM); PTHR23024:SF389 (PANTHER); PTHR23024 (PANTHER)	F:GO:0016787	F:hydrolase activity
[INTERPRO, BLASTED]	Eg01_t007380	hypothetical protein B296_00000417	195	10	2.27776e-105	82.77						PTHR36324 (PANTHER); PTHR36324:SF1 (PANTHER)	no GO terms	no GO terms
[INTERPRO, BLASTED, MAPPED, ANNOTATED]	Eg01_t007390	phenylalanine--tRNA ligase alpha subunit, cytoplasmic	493	10	0	89.93	5	P:GO:0006432; F:GO:0000049; F:GO:0004826; F:GO:0005524; C:GO:0005737	P:phenylalanyl-tRNA aminoacylation; F:tRNA binding; F:phenylalanine-tRNA ligase activity; F:ATP binding; C:cytoplasm	EC:6.1.1.20	Phenylalanine--tRNA ligase	IPR040725 (PFAM); IPR002319 (PFAM); PTHR11538 (PANTHER); PTHR11538:SF40 (PANTHER); IPR006195 (PROSITE_PROFILES)	P:GO:0043039; F:GO:0000049; F:GO:0004812; F:GO:0005524	P:tRNA aminoacylation; F:tRNA binding; F:aminoacyl-tRNA ligase activity; F:ATP binding
[INTERPRO, BLASTED, MAPPED, ANNOTATED]	Eg01_t007400	hypothetical protein B296_00000420	136	10	1.05937e-91	88.66	1	C:GO:0016021	C:integral component of membrane			PTHR31722 (PANTHER); PTHR31722:SF30 (PANTHER)	no GO terms	no GO terms
[INTERPRO, BLASTED]	Eg01_t007410	protein disulfide-isomerase SCO2	203	10	9.37006e-112	86.9						IPR037477 (PANTHER)	no GO terms	no GO terms
[INTERPRO, BLASTED, MAPPED, ANNOTATED]	Eg01_t007420	probable LRR receptor-like serine/threonine-protein kinase At1g67720	512	10	0	91.21	2	P:GO:0016310; F:GO:0016301	P:phosphorylation; F:kinase activity	EC:2.7	Transferring phosphorus-containing groups	IPR024788 (PFAM); PTHR45631 (PANTHER); PTHR45631:SF35 (PANTHER)	no GO terms	no GO terms
[INTERPRO, BLASTED]	Eg01_t007430	hypothetical protein BHM03_00003080	128	1	2.12988e-61	95.05						no IPS match	no IPS match	no IPS match
[INTERPRO, BLASTED]	Eg01_t007440	hypothetical protein BHE74_00001706	275	10	0	92.6						IPR007877 (PFAM); PTHR31210:SF55 (PANTHER); IPR007877 (PANTHER)	no GO terms	no GO terms
[INTERPRO, BLASTED]	Eg01_t007450	hypothetical protein C4D60_Mb03t06860	58	10	7.77195e-34	91.79						IPR007877 (PANTHER); PTHR31210:SF55 (PANTHER)	no GO terms	no GO terms
[INTERPRO, BLASTED, MAPPED, ANNOTATED]	Eg01_t007460	galactoside 2-alpha-L-fucosyltransferase-like	567	10	0	92.1	6	P:GO:0036065; P:GO:0042546; P:GO:0071555; F:GO:0008107; C:GO:0016021; C:GO:0032580	P:fucosylation; P:cell wall biogenesis; P:cell wall organization; F:galactoside 2-alpha-L-fucosyltransferase activity; C:integral component of membrane; C:Golgi cisterna membrane	EC:2.4.1.69	Type 1 galactoside alpha-(1,2)-fucosyltransferase	IPR004938 (PFAM); PTHR31889:SF2 (PANTHER); IPR004938 (PANTHER)	P:GO:0042546; F:GO:0008107; C:GO:0016020	P:cell wall biogenesis; F:galactoside 2-alpha-L-fucosyltransferase activity; C:membrane
[INTERPRO, BLASTED, MAPPED, ANNOTATED]	Eg01_t007470	ethylene-responsive transcription factor ERF109-like	240	10	1.11006e-163	83.46	5	P:GO:0006355; P:GO:0009873; F:GO:0003677; F:GO:0003700; C:GO:0005634	P:regulation of transcription, DNA-templated; P:ethylene-activated signaling pathway; F:DNA binding; F:DNA-binding transcription factor activity; C:nucleus			IPR001471 (PRINTS); IPR001471 (SMART); IPR001471 (PFAM); PTHR31190 (PANTHER); PTHR31190:SF151 (PANTHER); IPR001471 (PROSITE_PROFILES)	P:GO:0006355; F:GO:0003700	P:regulation of transcription, DNA-templated; F:DNA-binding transcription factor activity
[INTERPRO, BLASTED, MAPPED, ANNOTATED]	Eg01_t007480	abscisic acid 8'-hydroxylase 3-like	476	10	0	88.98	5	P:GO:0016125; F:GO:0005506; F:GO:0010295; F:GO:0020037; C:GO:0016021	P:sterol metabolic process; F:iron ion binding; F:(+)-abscisic acid 8'-hydroxylase activity; F:heme binding; C:integral component of membrane	EC:1.14.14.137; EC:1.14.13	(+)-abscisic acid 8'-hydroxylase; Acting on paired donors, with incorporation or reduction of molecular oxygen. The oxygen incorporated need not be derived from O(2)	IPR001128 (PRINTS); IPR002401 (PRINTS); IPR001128 (PFAM); PTHR24286 (PANTHER); PTHR24286:SF238 (PANTHER)	P:GO:0055114; F:GO:0005506; F:GO:0016705; F:GO:0020037	P:obsolete oxidation-reduction process; F:iron ion binding; F:oxidoreductase activity, acting on paired donors, with incorporation or reduction of molecular oxygen; F:heme binding
[INTERPRO, BLASTED, MAPPED, ANNOTATED]	Eg01_t007490	glycoprotein 3-alpha-L-fucosyltransferase A	816	10	0	87.67	8	P:GO:0006355; P:GO:0006486; P:GO:0036065; F:GO:0003700; F:GO:0043565; F:GO:0046920; C:GO:0016021; C:GO:0032580	P:regulation of transcription, DNA-templated; P:protein glycosylation; P:fucosylation; F:DNA-binding transcription factor activity; F:sequence-specific DNA binding; F:alpha-(1->3)-fucosyltransferase activity; C:integral component of membrane; C:Golgi cisterna membrane	EC:2.4.1	Glycosyltransferases	IPR000232 (PRINTS); IPR000232 (SMART); IPR000232 (PFAM); IPR001503 (PFAM); PTHR11929:SF209 (PANTHER); IPR001503 (PANTHER)	P:GO:0006355; P:GO:0006486; F:GO:0003700; F:GO:0008417; F:GO:0043565; C:GO:0016020	P:regulation of transcription, DNA-templated; P:protein glycosylation; F:DNA-binding transcription factor activity; F:fucosyltransferase activity; F:sequence-specific DNA binding; C:membrane
[INTERPRO, BLASTED, MAPPED, ANNOTATED]	Eg01_t007500	ABSCISIC ACID-INSENSITIVE 5-like protein 5 isoform X2	409	10	0	84.61	10	P:GO:0006486; P:GO:0009738; P:GO:0036065; P:GO:0045893; F:GO:0003700; F:GO:0008417; F:GO:0043565; C:GO:0005634; C:GO:0016021; C:GO:0032580	P:protein glycosylation; P:abscisic acid-activated signaling pathway; P:fucosylation; P:positive regulation of transcription, DNA-templated; F:DNA-binding transcription factor activity; F:fucosyltransferase activity; F:sequence-specific DNA binding; C:nucleus; C:integral component of membrane; C:Golgi cisterna membrane	EC:2.4.1	Glycosyltransferases	IPR004827 (SMART); IPR004827 (PFAM); PTHR22952:SF385 (PANTHER); IPR043452 (PANTHER); IPR004827 (PROSITE_PROFILES)	P:GO:0006355; P:GO:0045893; F:GO:0003700	P:regulation of transcription, DNA-templated; P:positive regulation of transcription, DNA-templated; F:DNA-binding transcription factor activity
[INTERPRO, BLASTED]	Eg01_t007510	hypothetical protein C4D60_Mb03t06910	630	10	0	82.38						IPR005516 (PFAM); PTHR31471 (PANTHER); PTHR31471:SF13 (PANTHER)	no GO terms	no GO terms
[INTERPRO, BLASTED, MAPPED, ANNOTATED]	Eg01_t007520	transcription factor HEC2-like	231	10	3.08724e-160	83.95	1	F:GO:0046983	F:protein dimerization activity			IPR011598 (SMART); IPR011598 (PFAM); PTHR45914 (PANTHER); PTHR45914:SF18 (PANTHER); IPR011598 (PROSITE_PROFILES)	F:GO:0046983	F:protein dimerization activity
[INTERPRO, BLASTED, MAPPED, ANNOTATED]	Eg01_t007530	heat stress transcription factor B-4c-like	388	10	0	87.98	4	P:GO:0006355; F:GO:0003700; F:GO:0043565; C:GO:0005634	P:regulation of transcription, DNA-templated; F:DNA-binding transcription factor activity; F:sequence-specific DNA binding; C:nucleus			IPR000232 (PRINTS); IPR000232 (SMART); IPR000232 (PFAM); PTHR10015:SF311 (PANTHER); PTHR10015:SF311 (PANTHER); IPR027725 (PANTHER)	P:GO:0006355; F:GO:0003700; F:GO:0043565	P:regulation of transcription, DNA-templated; F:DNA-binding transcription factor activity; F:sequence-specific DNA binding
[INTERPRO, BLASTED, MAPPED, ANNOTATED]	Eg01_t007540	flavonol synthase	333	10	0	90.98	4	P:GO:0009416; P:GO:0051555; F:GO:0045431; F:GO:0046872	P:response to light stimulus; P:flavonol biosynthetic process; F:flavonol synthase activity; F:metal ion binding	EC:1.14.11; EC:1.14.20.6	Acting on paired donors, with incorporation or reduction of molecular oxygen. The oxygen incorporated need not be derived from O(2); Flavonol synthase	IPR005123 (PFAM); IPR026992 (PFAM); PTHR10209 (PANTHER); PTHR10209:SF382 (PANTHER); IPR005123 (PROSITE_PROFILES)	P:GO:0055114; F:GO:0016491	P:obsolete oxidation-reduction process; F:oxidoreductase activity
[INTERPRO, BLASTED, MAPPED, ANNOTATED]	Eg01_t007550	mitochondrial phosphate carrier protein 3, mitochondrial-like	351	10	0	90.84	3	P:GO:1990547; F:GO:0005315; C:GO:0016021	P:mitochondrial phosphate ion transmembrane transport; F:inorganic phosphate transmembrane transporter activity; C:integral component of membrane	EC:7	Translocases	IPR018108 (PFAM); PTHR45671 (PANTHER); PTHR45671:SF18 (PANTHER); IPR018108 (PROSITE_PROFILES); IPR018108 (PROSITE_PROFILES); IPR018108 (PROSITE_PROFILES)	no GO terms	no GO terms
[INTERPRO, BLASTED, MAPPED, ANNOTATED]	Eg01_t007560	alpha carbonic anhydrase 7-like	272	10	0	87.51	3	P:GO:0006730; F:GO:0004089; F:GO:0008270	P:one-carbon metabolic process; F:carbonate dehydratase activity; F:zinc ion binding	EC:4.2.1.1	Carbonic anhydrase	IPR001148 (SMART); IPR001148 (PFAM); PTHR18952:SF219 (PANTHER); IPR023561 (PANTHER); IPR001148 (PROSITE_PROFILES)	F:GO:0004089; F:GO:0008270	F:carbonate dehydratase activity; F:zinc ion binding
[INTERPRO, BLASTED, MAPPED, ANNOTATED]	Eg01_t007570	radial spoke head 10 homolog B-like	388	10	0	86.35	1	C:GO:0016021	C:integral component of membrane			IPR003409 (SMART); IPR003409 (PFAM); PTHR23084:SF176 (PANTHER); PTHR23084 (PANTHER)	no GO terms	no GO terms
[INTERPRO, BLASTED, MAPPED, ANNOTATED]	Eg01_t007580	L-type lectin-domain containing receptor kinase V.9-like	661	10	0	90.97	6	P:GO:0006468; F:GO:0004672; F:GO:0005524; F:GO:0030246; C:GO:0005886; C:GO:0016021	P:protein phosphorylation; F:protein kinase activity; F:ATP binding; F:carbohydrate binding; C:plasma membrane; C:integral component of membrane	EC:2.7.1	Transferring phosphorus-containing groups	IPR000719 (SMART); IPR000719 (PFAM); IPR001220 (PFAM); PTHR27007 (PANTHER); PTHR27007:SF43 (PANTHER); IPR000719 (PROSITE_PROFILES)	P:GO:0006468; F:GO:0004672; F:GO:0005524; F:GO:0030246	P:protein phosphorylation; F:protein kinase activity; F:ATP binding; F:carbohydrate binding
[INTERPRO, BLASTED, ANNOTATED]	Eg01_t007590	F-box protein At1g10780	422	10	0	92.48	1	F:GO:0005515	F:protein binding			IPR001810 (SMART); IPR001810 (PFAM); PTHR32212 (PANTHER); PTHR32212:SF248 (PANTHER)	F:GO:0005515	F:protein binding
[INTERPRO, BLASTED, MAPPED, ANNOTATED]	Eg01_t007600	probable transcription factor At4g00390	298	10	0	85.62	2	P:GO:0006355; C:GO:0005634	P:regulation of transcription, DNA-templated; C:nucleus			IPR007592 (PFAM); PTHR31662:SF45 (PANTHER); IPR007592 (PANTHER)	P:GO:0006355	P:regulation of transcription, DNA-templated
[INTERPRO, BLASTED, MAPPED, ANNOTATED]	Eg01_t007610	gamma-glutamylcyclotransferase 2-3 isoform X1	187	10	1.64601e-136	88.53	3	P:GO:0006751; F:GO:0003839; F:GO:0016740	P:glutathione catabolic process; F:gamma-glutamylcyclotransferase activity; F:transferase activity	EC:2; EC:4.3.2.9	Transferases; Gamma-glutamylcyclotransferase	IPR006840 (PFAM); IPR006840 (PANTHER)	P:GO:0006751; F:GO:0003839	P:glutathione catabolic process; F:gamma-glutamylcyclotransferase activity
[INTERPRO, BLASTED, MAPPED, ANNOTATED]	Eg01_t007620	alpha-amylase isozyme 3C-like	424	10	0	97.81	4	P:GO:0005975; F:GO:0004556; F:GO:0005509; F:GO:0103025	P:carbohydrate metabolic process; F:alpha-amylase activity; F:calcium ion binding; F:alpha-amylase activity (releasing maltohexaose)	EC:3.2.1.1	Alpha-amylase	IPR006046 (PRINTS); IPR006047 (SMART); IPR012850 (SMART); IPR012850 (PFAM); IPR006047 (PFAM); PTHR43447:SF31 (PANTHER); PTHR43447 (PANTHER)	P:GO:0005975; F:GO:0003824; F:GO:0004556; F:GO:0005509; F:GO:0043169	P:carbohydrate metabolic process; F:catalytic activity; F:alpha-amylase activity; F:calcium ion binding; F:cation binding
[INTERPRO, BLASTED, MAPPED, ANNOTATED]	Eg01_t007630	alpha-amylase isozyme 3C-like	416	10	0	98.27	4	P:GO:0005975; F:GO:0004556; F:GO:0005509; F:GO:0103025	P:carbohydrate metabolic process; F:alpha-amylase activity; F:calcium ion binding; F:alpha-amylase activity (releasing maltohexaose)	EC:3.2.1.1	Alpha-amylase	IPR006046 (PRINTS); IPR006047 (SMART); IPR012850 (SMART); IPR012850 (PFAM); IPR006047 (PFAM); PTHR43447:SF31 (PANTHER); PTHR43447 (PANTHER)	P:GO:0005975; F:GO:0003824; F:GO:0004556; F:GO:0005509; F:GO:0043169	P:carbohydrate metabolic process; F:catalytic activity; F:alpha-amylase activity; F:calcium ion binding; F:cation binding
[INTERPRO, BLASTED, MAPPED, ANNOTATED]	Eg01_t007640	alpha-amylase isozyme 3C-like	470	10	0	97.12	4	P:GO:0005975; F:GO:0004556; F:GO:0005509; F:GO:0103025	P:carbohydrate metabolic process; F:alpha-amylase activity; F:calcium ion binding; F:alpha-amylase activity (releasing maltohexaose)	EC:3.2.1.1	Alpha-amylase	IPR006046 (PRINTS); IPR012850 (SMART); IPR006047 (SMART); IPR006047 (PFAM); IPR012850 (PFAM); PTHR43447 (PANTHER); PTHR43447:SF20 (PANTHER)	P:GO:0005975; F:GO:0003824; F:GO:0004556; F:GO:0005509; F:GO:0043169	P:carbohydrate metabolic process; F:catalytic activity; F:alpha-amylase activity; F:calcium ion binding; F:cation binding
[INTERPRO, BLASTED, MAPPED, ANNOTATED]	Eg01_t007650	alpha-amylase isozyme 3C-like	467	10	0	97.83	4	P:GO:0005975; F:GO:0004556; F:GO:0005509; F:GO:0103025	P:carbohydrate metabolic process; F:alpha-amylase activity; F:calcium ion binding; F:alpha-amylase activity (releasing maltohexaose)	EC:3.2.1.1	Alpha-amylase	IPR006046 (PRINTS); IPR012850 (SMART); IPR006047 (SMART); IPR006047 (PFAM); IPR012850 (PFAM); PTHR43447 (PANTHER); PTHR43447:SF11 (PANTHER)	P:GO:0005975; F:GO:0003824; F:GO:0004556; F:GO:0005509; F:GO:0043169	P:carbohydrate metabolic process; F:catalytic activity; F:alpha-amylase activity; F:calcium ion binding; F:cation binding
[INTERPRO, BLASTED, MAPPED, ANNOTATED]	Eg01_t007660	alpha-amylase isozyme 3C-like	565	10	0	97.07	4	P:GO:0005975; F:GO:0004556; F:GO:0005509; F:GO:0103025	P:carbohydrate metabolic process; F:alpha-amylase activity; F:calcium ion binding; F:alpha-amylase activity (releasing maltohexaose)	EC:3.2.1.1	Alpha-amylase	IPR006046 (PRINTS); IPR006047 (SMART); IPR012850 (SMART); IPR006047 (PFAM); IPR012850 (PFAM); PTHR43447:SF20 (PANTHER); PTHR43447 (PANTHER)	P:GO:0005975; F:GO:0003824; F:GO:0004556; F:GO:0005509; F:GO:0043169	P:carbohydrate metabolic process; F:catalytic activity; F:alpha-amylase activity; F:calcium ion binding; F:cation binding
[INTERPRO, BLASTED, MAPPED, ANNOTATED]	Eg01_t007670	protein CPR-5	548	10	0	78.23	4	P:GO:0006952; P:GO:0010090; P:GO:0010150; C:GO:0016021	P:defense response; P:trichome morphogenesis; P:leaf senescence; C:integral component of membrane			PTHR35322 (PANTHER)	no GO terms	no GO terms
[INTERPRO, BLASTED]	Eg01_t007680	hypothetical protein C4D60_Mb03t07060	428	10	1.31932e-139	78						PTHR34112 (PANTHER); PTHR34112:SF6 (PANTHER)	no GO terms	no GO terms
[INTERPRO, BLASTED]	Eg01_t007690	hypothetical protein C4D60_Mb05t11930	213	10	1.02777e-76	70.8						PTHR34112 (PANTHER); PTHR34112:SF6 (PANTHER)	no GO terms	no GO terms
[INTERPRO, BLASTED]	Eg01_t007700	pentatricopeptide repeat-containing protein At1g05750, chloroplastic	521	10	0	88.42						IPR002885 (PFAM); PTHR24015 (PANTHER); IPR002885 (PROSITE_PROFILES); IPR002885 (PROSITE_PROFILES); IPR002885 (PROSITE_PROFILES); IPR002885 (PROSITE_PROFILES); IPR002885 (PROSITE_PROFILES); IPR002885 (PROSITE_PROFILES); IPR002885 (PROSITE_PROFILES); IPR002885 (PROSITE_PROFILES); IPR002885 (PROSITE_PROFILES); IPR002885 (PROSITE_PROFILES)	no GO terms	no GO terms
[INTERPRO, BLASTED, MAPPED, ANNOTATED]	Eg01_t007710	kinetochore protein NDC80 homolog	598	10	0	87.88	3	P:GO:0051301; P:GO:0051315; C:GO:0031262	P:cell division; P:attachment of mitotic spindle microtubules to kinetochore; C:Ndc80 complex			IPR005550 (PFAM); PTHR46681 (PANTHER)	P:GO:0051315; C:GO:0031262	P:attachment of mitotic spindle microtubules to kinetochore; C:Ndc80 complex
[INTERPRO, BLASTED, MAPPED, ANNOTATED]	Eg01_t007720	alpha-amylase isozyme 3C-like	424	10	0	98.05	4	P:GO:0005975; F:GO:0004556; F:GO:0005509; F:GO:0103025	P:carbohydrate metabolic process; F:alpha-amylase activity; F:calcium ion binding; F:alpha-amylase activity (releasing maltohexaose)	EC:3.2.1.1	Alpha-amylase	IPR006046 (PRINTS); IPR012850 (SMART); IPR006047 (SMART); IPR012850 (PFAM); IPR006047 (PFAM); PTHR43447:SF31 (PANTHER); PTHR43447 (PANTHER)	P:GO:0005975; F:GO:0003824; F:GO:0004556; F:GO:0005509; F:GO:0043169	P:carbohydrate metabolic process; F:catalytic activity; F:alpha-amylase activity; F:calcium ion binding; F:cation binding
[INTERPRO, BLASTED, MAPPED, ANNOTATED]	Eg01_t007730	alpha-amylase isozyme 3C-like	424	10	0	98	4	P:GO:0005975; F:GO:0004556; F:GO:0005509; F:GO:0103025	P:carbohydrate metabolic process; F:alpha-amylase activity; F:calcium ion binding; F:alpha-amylase activity (releasing maltohexaose)	EC:3.2.1.1	Alpha-amylase	IPR006046 (PRINTS); IPR006047 (SMART); IPR012850 (SMART); IPR006047 (PFAM); IPR012850 (PFAM); PTHR43447:SF31 (PANTHER); PTHR43447 (PANTHER)	P:GO:0005975; F:GO:0003824; F:GO:0004556; F:GO:0005509; F:GO:0043169	P:carbohydrate metabolic process; F:catalytic activity; F:alpha-amylase activity; F:calcium ion binding; F:cation binding
[INTERPRO, BLASTED, MAPPED, ANNOTATED]	Eg01_t007740	protein CPR-5	86	10	4.01908e-51	87.58	4	P:GO:0006952; P:GO:0010090; P:GO:0010150; C:GO:0016021	P:defense response; P:trichome morphogenesis; P:leaf senescence; C:integral component of membrane			no IPS match	no IPS match	no IPS match
[INTERPRO, BLASTED]	Eg01_t007750	hypothetical protein GW17_00000494	334	10	0	89.47						IPR012866 (PFAM); PTHR31197 (PANTHER); PTHR31197:SF12 (PANTHER)	no GO terms	no GO terms
[INTERPRO, BLASTED, MAPPED, ANNOTATED]	Eg01_t007760	nitrate reductase [NADH]-like	903	10	0	92.08	6	P:GO:0006809; P:GO:0042128; F:GO:0020037; F:GO:0030151; F:GO:0043546; F:GO:0050464	P:nitric oxide biosynthetic process; P:nitrate assimilation; F:heme binding; F:molybdenum ion binding; F:molybdopterin cofactor binding; F:nitrate reductase (NADPH) activity	EC:1.7.1.2; EC:1.7.1.3; EC:1.7.99.4	Nitrate reductase (NAD(P)H); Nitrate reductase (NADPH); Nitrate reductase	IPR001709 (PRINTS); IPR001199 (PRINTS); IPR001834 (PRINTS); IPR008335 (PRINTS); IPR001199 (SMART); IPR001433 (PFAM); IPR005066 (PFAM); IPR001199 (PFAM); IPR000572 (PFAM); IPR008333 (PFAM); PTHR19370:SF100 (PANTHER); PTHR19370 (PANTHER); IPR001199 (PROSITE_PROFILES); IPR017927 (PROSITE_PROFILES)	P:GO:0055114; F:GO:0016491; F:GO:0030151	P:obsolete oxidation-reduction process; F:oxidoreductase activity; F:molybdenum ion binding
[INTERPRO, BLASTED, MAPPED, ANNOTATED]	Eg01_t007770	probable calcium-binding protein CML29	163	10	1.02916e-109	84.47	1	F:GO:0005509	F:calcium ion binding			IPR002048 (SMART); IPR002048 (PFAM); IPR002048 (PFAM); PTHR10891:SF840 (PANTHER); IPR039647 (PANTHER); IPR002048 (PROSITE_PROFILES); IPR002048 (PROSITE_PROFILES); IPR002048 (PROSITE_PROFILES)	F:GO:0005509	F:calcium ion binding
[INTERPRO, BLASTED, MAPPED, ANNOTATED]	Eg01_t007780	nitrate reductase [NADH]-like	1030	10	0	91.15	6	P:GO:0006809; P:GO:0042128; F:GO:0020037; F:GO:0030151; F:GO:0043546; F:GO:0050464	P:nitric oxide biosynthetic process; P:nitrate assimilation; F:heme binding; F:molybdenum ion binding; F:molybdopterin cofactor binding; F:nitrate reductase (NADPH) activity	EC:1.7.1.2; EC:1.7.1.3; EC:1.7.99.4	Nitrate reductase (NAD(P)H); Nitrate reductase (NADPH); Nitrate reductase	IPR001199 (PRINTS); IPR001709 (PRINTS); IPR001834 (PRINTS); IPR008335 (PRINTS); IPR001199 (SMART); IPR001433 (PFAM); IPR005066 (PFAM); IPR000572 (PFAM); IPR001199 (PFAM); IPR008333 (PFAM); PTHR19370 (PANTHER); PTHR19370:SF100 (PANTHER); IPR001199 (PROSITE_PROFILES); IPR017927 (PROSITE_PROFILES)	P:GO:0055114; F:GO:0016491; F:GO:0030151	P:obsolete oxidation-reduction process; F:oxidoreductase activity; F:molybdenum ion binding
[INTERPRO, NO-BLAST]	Eg01_t007790	---NA---	226									no IPS match	no IPS match	no IPS match
[INTERPRO, BLASTED, MAPPED, ANNOTATED]	Eg01_t007800	translation factor GUF1 homolog, chloroplastic isoform X1	542	10	0	97.85	9	P:GO:0045727; F:GO:0003729; F:GO:0003924; F:GO:0005525; F:GO:0019904; F:GO:0043022; C:GO:0005743; C:GO:0005759; C:GO:0009507	P:positive regulation of translation; F:mRNA binding; F:GTPase activity; F:GTP binding; F:protein domain specific binding; F:ribosome binding; C:mitochondrial inner membrane; C:mitochondrial matrix; C:chloroplast	EC:3.6.1	Acting on acid anhydrides	IPR000640 (SMART); IPR013842 (PFAM); IPR000795 (PFAM); IPR004161 (PFAM); IPR000640 (PFAM); PTHR43512 (PANTHER); PTHR43512:SF1 (PANTHER); IPR000795 (PROSITE_PROFILES)	F:GO:0003924; F:GO:0005525	F:GTPase activity; F:GTP binding
[INTERPRO, BLASTED, MAPPED, ANNOTATED]	Eg01_t007810	putative transferase At1g60990, chloroplastic	413	10	0	82.6	4	P:GO:0019464; F:GO:0004047; F:GO:0016491; C:GO:0009507	P:glycine decarboxylation via glycine cleavage system; F:aminomethyltransferase activity; F:oxidoreductase activity; C:chloroplast	EC:2.1.2.10; EC:1; EC:2.1.1	Aminomethyltransferase; Oxidoreductases; Transferring one-carbon groups	IPR006222 (PFAM); PTHR13847:SF262 (PANTHER); PTHR13847 (PANTHER)	no GO terms	no GO terms
[INTERPRO, BLASTED, MAPPED, ANNOTATED]	Eg01_t007820	IAA-amino acid hydrolase ILR1-like 6	473	10	0	86.94	2	P:GO:0009850; F:GO:0016787	P:auxin metabolic process; F:hydrolase activity	EC:3	Hydrolases	IPR011650 (PFAM); IPR002933 (PFAM); PTHR11014 (PANTHER); PTHR11014:SF62 (PANTHER)	F:GO:0016787	F:hydrolase activity
[INTERPRO, BLASTED]	Eg01_t007830	thaumatin-like protein	245	10	9.5561e-90	86.63						IPR001938 (PRINTS); IPR001938 (SMART); IPR001938 (PFAM); IPR001938 (PANTHER); PTHR31048:SF48 (PANTHER); IPR001938 (PROSITE_PROFILES)	no GO terms	no GO terms
[INTERPRO, BLASTED]	Eg01_t007840	hypothetical protein B296_00022590	231	4	2.78636e-57	83.76						no IPS match	no IPS match	no IPS match
[INTERPRO, BLASTED, MAPPED, ANNOTATED]	Eg01_t007850	PREDICTED: uncharacterized protein LOC103977563 isoform X1	963	10	0	91.4	4	P:GO:0016310; F:GO:0005524; F:GO:0016301; C:GO:0031307	P:phosphorylation; F:ATP binding; F:kinase activity; C:integral component of mitochondrial outer membrane	EC:2.7	Transferring phosphorus-containing groups	PR00988 (PRINTS); IPR003593 (SMART); IPR006083 (PFAM); PTHR10285 (PANTHER); PTHR10285:SF116 (PANTHER); PTHR10285 (PANTHER); PTHR10285:SF116 (PANTHER)	F:GO:0005524; F:GO:0016301	F:ATP binding; F:kinase activity
[INTERPRO, NO-BLAST]	Eg01_t007860	---NA---	91									no IPS match	no IPS match	no IPS match
[INTERPRO, BLASTED, MAPPED, ANNOTATED]	Eg01_t007870	probable auxin efflux carrier component 1c	642	10	0	93.91	3	P:GO:0009734; P:GO:0055085; C:GO:0016021	P:auxin-activated signaling pathway; P:transmembrane transport; C:integral component of membrane			IPR004776 (PFAM); PTHR31752:SF48 (PANTHER); PTHR31752 (PANTHER)	P:GO:0055085; C:GO:0016021	P:transmembrane transport; C:integral component of membrane
[INTERPRO, BLASTED, MAPPED, ANNOTATED]	Eg01_t007880	transcription initiation factor TFIID subunit 2	793	10	0	91.63	7	P:GO:0006413; P:GO:0006508; F:GO:0003743; F:GO:0008237; F:GO:0008270; C:GO:0005669; C:GO:0009506	P:translational initiation; P:proteolysis; F:translation initiation factor activity; F:metallopeptidase activity; F:zinc ion binding; C:transcription factor TFIID complex; C:plasmodesma	EC:3.4	Acting on peptide bonds (peptidases)	IPR014782 (PFAM); IPR037813 (PANTHER)	F:GO:0008237; F:GO:0008270; C:GO:0005669	F:metallopeptidase activity; F:zinc ion binding; C:transcription factor TFIID complex
[INTERPRO, BLASTED, MAPPED, ANNOTATED]	Eg01_t007890	SUPPRESSOR OF GAMMA RESPONSE 1	416	10	0	85.2	4	P:GO:0006355; F:GO:0000976; F:GO:0003700; C:GO:0005634	P:regulation of transcription, DNA-templated; F:transcription cis-regulatory region binding; F:DNA-binding transcription factor activity; C:nucleus			IPR003441 (PFAM); PTHR31079 (PANTHER); PTHR31079:SF9 (PANTHER); IPR003441 (PROSITE_PROFILES)	P:GO:0006355; F:GO:0003677	P:regulation of transcription, DNA-templated; F:DNA binding
[INTERPRO, BLASTED, MAPPED, ANNOTATED]	Eg01_t007900	NADH-ubiquinone oxidoreductase	93	10	2.99814e-55	97.64	1	C:GO:0005747	C:mitochondrial respiratory chain complex I			IPR019721 (PFAM); PTHR34062:SF2 (PANTHER); PTHR34062 (PANTHER)	no GO terms	no GO terms
[INTERPRO, BLASTED, MAPPED, ANNOTATED]	Eg01_t007910	dihydrolipoyllysine-residue acetyltransferase component 4 of pyruvate dehydrogenase complex, chloroplastic	493	10	0	86.43	3	F:GO:0004742; C:GO:0009534; C:GO:0009941	F:dihydrolipoyllysine-residue acetyltransferase activity; C:chloroplast thylakoid; C:chloroplast envelope	EC:2.3.1.38; EC:2.3.1.12	[Acyl-carrier-protein] S-acetyltransferase; Dihydrolipoyllysine-residue acetyltransferase	IPR004167 (PFAM); IPR000089 (PFAM); IPR001078 (PFAM); PTHR23151:SF83 (PANTHER); PTHR23151 (PANTHER); IPR004167 (PROSITE_PROFILES); IPR000089 (PROSITE_PROFILES)	F:GO:0016746	F:acyltransferase activity
[INTERPRO, BLASTED, MAPPED, ANNOTATED]	Eg01_t007920	lysine histidine transporter-like 6	435	10	0	92.74	2	P:GO:0006865; C:GO:0016021	P:amino acid transport; C:integral component of membrane			IPR013057 (PFAM); PTHR22950:SF639 (PANTHER); PTHR22950 (PANTHER)	no GO terms	no GO terms
[INTERPRO, BLASTED, MAPPED, ANNOTATED]	Eg01_t007930	preprotein translocase subunit SCY2, chloroplastic	573	10	0	87.84	8	P:GO:0006616; P:GO:0009658; P:GO:0010027; P:GO:0072598; F:GO:0005048; F:GO:0008320; C:GO:0009535; C:GO:0016021	P:SRP-dependent cotranslational protein targeting to membrane, translocation; P:chloroplast organization; P:thylakoid membrane organization; P:protein localization to chloroplast; F:signal sequence binding; F:protein transmembrane transporter activity; C:chloroplast thylakoid membrane; C:integral component of membrane	EC:7	Translocases	PR00303 (PRINTS); IPR002208 (PFAM); PTHR10906:SF2 (PANTHER); IPR002208 (PANTHER)	P:GO:0015031; C:GO:0016020	P:protein transport; C:membrane
[INTERPRO, BLASTED, MAPPED, ANNOTATED]	Eg01_t007940	ubiquitin receptor RAD23d-like isoform X1	391	10	0	89.29	8	P:GO:0006289; P:GO:0043161; F:GO:0003684; F:GO:0031593; F:GO:0043130; F:GO:0070628; C:GO:0005654; C:GO:0005829	P:nucleotide-excision repair; P:proteasome-mediated ubiquitin-dependent protein catabolic process; F:damaged DNA binding; F:polyubiquitin modification-dependent protein binding; F:ubiquitin binding; F:proteasome binding; C:nucleoplasm; C:cytosol			IPR004806 (PRINTS); IPR006636 (SMART); IPR000626 (SMART); IPR015940 (SMART); IPR015360 (PFAM); IPR000626 (PFAM); IPR015940 (PFAM); PTHR10621:SF40 (PANTHER); PTHR10621 (PANTHER); IPR015940 (PROSITE_PROFILES); IPR015940 (PROSITE_PROFILES); IPR000626 (PROSITE_PROFILES)	P:GO:0006289; P:GO:0043161; F:GO:0003684; F:GO:0005515	P:nucleotide-excision repair; P:proteasome-mediated ubiquitin-dependent protein catabolic process; F:damaged DNA binding; F:protein binding
[INTERPRO, NO-BLAST]	Eg01_t007950	---NA---	191									no IPS match	no IPS match	no IPS match
[INTERPRO, BLASTED, MAPPED, ANNOTATED]	Eg01_t007960	cytokinin hydroxylase	515	10	0	88.41	5	F:GO:0004497; F:GO:0005506; F:GO:0016705; F:GO:0020037; C:GO:0016021	F:monooxygenase activity; F:iron ion binding; F:oxidoreductase activity, acting on paired donors, with incorporation or reduction of molecular oxygen; F:heme binding; C:integral component of membrane	EC:1.14	Acting on paired donors, with incorporation or reduction of molecular oxygen. The oxygen incorporated need not be derived from O(2)	IPR002401 (PRINTS); IPR001128 (PRINTS); IPR001128 (PFAM); PTHR24282:SF27 (PANTHER); PTHR24282 (PANTHER)	P:GO:0055114; F:GO:0005506; F:GO:0016705; F:GO:0020037	P:obsolete oxidation-reduction process; F:iron ion binding; F:oxidoreductase activity, acting on paired donors, with incorporation or reduction of molecular oxygen; F:heme binding
[INTERPRO, BLASTED, MAPPED, ANNOTATED]	Eg01_t007970	3-ketoacyl-CoA synthase 6	499	10	0	93.96	3	P:GO:0006633; F:GO:0016747; C:GO:0016021	P:fatty acid biosynthetic process; F:acyltransferase activity, transferring groups other than amino-acyl groups; C:integral component of membrane	EC:2.3.1	Acyltransferases	IPR013747 (PFAM); IPR013601 (PFAM); PTHR31561:SF131 (PANTHER); IPR012392 (PANTHER)	P:GO:0006633; F:GO:0016747; C:GO:0016020	P:fatty acid biosynthetic process; F:acyltransferase activity, transferring groups other than amino-acyl groups; C:membrane
[INTERPRO, BLASTED, MAPPED, ANNOTATED]	Eg01_t007980	nucleolar complex protein 2 homolog	752	10	0	85.56	2	C:GO:0005634; C:GO:0005829	C:nucleus; C:cytosol			IPR005343 (PFAM); IPR005343 (PANTHER)	no GO terms	no GO terms
[INTERPRO, BLASTED, MAPPED, ANNOTATED]	Eg01_t007990	glutamine synthetase nodule isozyme	356	10	0	98.26	4	P:GO:0006542; F:GO:0004356; F:GO:0005524; C:GO:0005737	P:glutamine biosynthetic process; F:glutamate-ammonia ligase activity; F:ATP binding; C:cytoplasm	EC:6.3.1.2	Glutamine synthetase	IPR008146 (SMART); IPR008146 (PFAM); IPR008147 (PFAM); PTHR20852:SF83 (PANTHER); PTHR20852 (PANTHER)	P:GO:0006542; P:GO:0006807; F:GO:0004356	P:glutamine biosynthetic process; P:nitrogen compound metabolic process; F:glutamate-ammonia ligase activity
[INTERPRO, BLASTED]	Eg01_t008000	hypothetical protein C4D60_Mb03t07310	156	7	6.40111e-67	78.52						no IPS match	no IPS match	no IPS match
[INTERPRO, BLASTED, MAPPED, ANNOTATED]	Eg01_t008010	probable inactive receptor kinase At1g48480	643	10	0	90.78	9	P:GO:0006468; P:GO:0042545; P:GO:0045490; F:GO:0004672; F:GO:0005515; F:GO:0005524; F:GO:0030599; F:GO:0045330; C:GO:0016021	P:protein phosphorylation; P:cell wall modification; P:pectin catabolic process; F:protein kinase activity; F:protein binding; F:ATP binding; F:pectinesterase activity; F:aspartyl esterase activity; C:integral component of membrane	EC:2.7.1; EC:3.1.1.11	Transferring phosphorus-containing groups; Pectinesterase	IPR003591 (SMART); IPR000719 (PFAM); IPR013210 (PFAM); IPR001611 (PFAM); PTHR27008:SF325 (PANTHER); PTHR27008 (PANTHER); IPR000719 (PROSITE_PROFILES)	P:GO:0006468; F:GO:0004672; F:GO:0005515; F:GO:0005524	P:protein phosphorylation; F:protein kinase activity; F:protein binding; F:ATP binding
[INTERPRO, BLASTED, MAPPED, ANNOTATED]	Eg01_t008020	cysteine-rich repeat secretory protein 12	279	10	0	95.31	1	C:GO:0016021	C:integral component of membrane			IPR002902 (PFAM); PTHR32080 (PANTHER); PTHR32080:SF3 (PANTHER); IPR002902 (PROSITE_PROFILES); IPR002902 (PROSITE_PROFILES)	no GO terms	no GO terms
[INTERPRO, BLASTED, MAPPED, ANNOTATED]	Eg01_t008030	nudix hydrolase 17, mitochondrial	171	10	9.24918e-103	79.36	1	F:GO:0016787	F:hydrolase activity	EC:3	Hydrolases	IPR000086 (PFAM); PTHR12629:SF42 (PANTHER); PTHR12629 (PANTHER); IPR000086 (PROSITE_PROFILES)	F:GO:0016787	F:hydrolase activity
[INTERPRO, BLASTED, MAPPED, ANNOTATED]	Eg01_t008040	hypothetical protein BHE74_00056654, partial	79	6	2.34683e-45	86.96	1	F:GO:0016787	F:hydrolase activity	EC:3	Hydrolases	PTHR34780 (PANTHER)	no GO terms	no GO terms
[INTERPRO, BLASTED]	Eg01_t008050	lipid transfer-like protein VAS	141	10	2.20539e-82	78.48						IPR016140 (PFAM); PTHR33044:SF100 (PANTHER); IPR043325 (PANTHER)	no GO terms	no GO terms
[INTERPRO, BLASTED, MAPPED, ANNOTATED]	Eg01_t008060	mediator of RNA polymerase II transcription subunit 23	975	10	0	92.44	1	C:GO:0005634	C:nucleus			IPR021629 (PFAM); IPR021629 (PANTHER)	no GO terms	no GO terms
[INTERPRO, BLASTED]	Eg01_t008070	hypothetical protein GW17_00015691	158	4	8.0732e-85	87.42						no IPS match	no IPS match	no IPS match
[INTERPRO, BLASTED, MAPPED, ANNOTATED]	Eg01_t008080	cleavage and polyadenylation specificity factor subunit 3-II	663	10	0	83.83	2	P:GO:0016180; C:GO:0005634	P:snRNA processing; C:nucleus			IPR001279 (SMART); IPR022712 (SMART); IPR011108 (PFAM); IPR001279 (PFAM); IPR022712 (PFAM); PTHR11203 (PANTHER); PTHR11203:SF37 (PANTHER)	no GO terms	no GO terms
[INTERPRO, BLASTED, MAPPED, ANNOTATED]	Eg01_t008090	MACPF domain-containing protein At1g14780-like	599	10	0	89.03	3	P:GO:0009626; P:GO:2000031; C:GO:0005886	P:plant-type hypersensitive response; P:regulation of salicylic acid mediated signaling pathway; C:plasma membrane			IPR020864 (SMART); IPR020864 (PFAM); PTHR33199:SF4 (PANTHER); PTHR33199 (PANTHER); IPR020864 (PROSITE_PROFILES)	no GO terms	no GO terms
[INTERPRO, BLASTED, MAPPED, ANNOTATED]	Eg01_t008100	alpha,alpha-trehalose-phosphate synthase [UDP-forming] 6-like	859	10	0	94.02	2	P:GO:0005992; F:GO:0003824	P:trehalose biosynthetic process; F:catalytic activity			IPR001830 (PFAM); IPR003337 (PFAM); PTHR10788 (PANTHER); PTHR10788:SF88 (PANTHER)	P:GO:0005992; F:GO:0003824	P:trehalose biosynthetic process; F:catalytic activity
[INTERPRO, BLASTED, MAPPED, ANNOTATED]	Eg01_t008110	predicted protein	232	10	2.46875e-129	80.95	1	C:GO:0016021	C:integral component of membrane			PTHR35508 (PANTHER); PTHR35508:SF1 (PANTHER)	no GO terms	no GO terms
[INTERPRO, BLASTED]	Eg01_t008120	hypothetical protein C4D60_Mb03t07430	103	10	1.11316e-66	92.63						IPR012876 (PFAM); IPR012876 (PANTHER); PTHR33108:SF42 (PANTHER)	no GO terms	no GO terms
[INTERPRO, BLASTED, MAPPED, ANNOTATED]	Eg01_t008130	annexin D5	315	10	0	87.61	11	P:GO:0009408; P:GO:0009409; P:GO:0009414; P:GO:0009555; P:GO:0009639; P:GO:0009651; P:GO:0009846; P:GO:0009860; F:GO:0005509; F:GO:0005544; F:GO:0051015	P:response to heat; P:response to cold; P:response to water deprivation; P:pollen development; P:response to red or far red light; P:response to salt stress; P:pollen germination; P:pollen tube growth; F:calcium ion binding; F:calcium-dependent phospholipid binding; F:actin filament binding			IPR001464 (PRINTS); IPR018502 (SMART); IPR018502 (PFAM); PTHR10502 (PANTHER); PTHR10502:SF120 (PANTHER); IPR018502 (PROSITE_PROFILES); IPR018502 (PROSITE_PROFILES); IPR018502 (PROSITE_PROFILES); IPR018502 (PROSITE_PROFILES)	F:GO:0005509; F:GO:0005544	F:calcium ion binding; F:calcium-dependent phospholipid binding
[INTERPRO, BLASTED, MAPPED, ANNOTATED]	Eg01_t008140	type IV inositol polyphosphate 5-phosphatase 9-like	373	10	0	83.93	2	P:GO:0046856; F:GO:0016791	P:phosphatidylinositol dephosphorylation; F:phosphatase activity	EC:3.1.3	Acting on ester bonds	IPR000300 (SMART); IPR005135 (PFAM); PTHR45666 (PANTHER); PTHR45666:SF18 (PANTHER)	P:GO:0046856	P:phosphatidylinositol dephosphorylation
[INTERPRO, BLASTED, MAPPED, ANNOTATED]	Eg01_t008150	N-alpha-acetyltransferase 40-like isoform X1	259	10	0	92.64	8	P:GO:0043967; P:GO:0043968; F:GO:0010485; F:GO:0043998; F:GO:1990189; C:GO:0005634; C:GO:0005737; C:GO:0016021	P:histone H4 acetylation; P:histone H2A acetylation; F:H4 histone acetyltransferase activity; F:H2A histone acetyltransferase activity; F:peptide-serine-N-acetyltransferase activity; C:nucleus; C:cytoplasm; C:integral component of membrane	EC:2.3.1.48	Histone acetyltransferase	IPR000182 (PFAM); IPR039949 (PANTHER); IPR000182 (PROSITE_PROFILES)	F:GO:0008080; F:GO:0010485; F:GO:0043998	F:N-acetyltransferase activity; F:H4 histone acetyltransferase activity; F:H2A histone acetyltransferase activity
[INTERPRO, BLASTED, MAPPED, ANNOTATED]	Eg01_t008160	IAA-alanine resistance protein 1	492	10	0	86.96	4	P:GO:0006882; P:GO:0071577; F:GO:0005385; C:GO:0016021	P:cellular zinc ion homeostasis; P:zinc ion transmembrane transport; F:zinc ion transmembrane transporter activity; C:integral component of membrane	EC:7	Translocases	IPR003689 (PFAM); PTHR16950 (PANTHER); PTHR16950:SF16 (PANTHER)	P:GO:0030001; P:GO:0055085; F:GO:0046873; C:GO:0016020	P:metal ion transport; P:transmembrane transport; F:metal ion transmembrane transporter activity; C:membrane
[INTERPRO, BLASTED, MAPPED, ANNOTATED]	Eg01_t008170	PREDICTED: uncharacterized protein LOC103977595	258	10	3.22291e-75	81.1	2	P:GO:0006605; C:GO:0016021	P:protein targeting; C:integral component of membrane			PTHR37247 (PANTHER)	no GO terms	no GO terms
[INTERPRO, BLASTED, MAPPED, ANNOTATED]	Eg01_t008180	non-functional NADPH-dependent codeinone reductase 2-like	326	10	0	92.28	1	F:GO:0047834	F:D-threo-aldose 1-dehydrogenase activity	EC:1.1.1.122	D-threo-aldose 1-dehydrogenase	IPR020471 (PRINTS); IPR023210 (PFAM); PTHR11732:SF422 (PANTHER); IPR020471 (PANTHER)	P:GO:0055114; F:GO:0016491	P:obsolete oxidation-reduction process; F:oxidoreductase activity
[INTERPRO, BLASTED, MAPPED, ANNOTATED]	Eg01_t008190	non-functional NADPH-dependent codeinone reductase 2-like	326	10	0	91.24	1	F:GO:0047834	F:D-threo-aldose 1-dehydrogenase activity	EC:1.1.1.122	D-threo-aldose 1-dehydrogenase	IPR020471 (PRINTS); IPR023210 (PFAM); IPR020471 (PANTHER); PTHR11732:SF422 (PANTHER)	P:GO:0055114; F:GO:0016491	P:obsolete oxidation-reduction process; F:oxidoreductase activity
[INTERPRO, BLASTED, MAPPED, ANNOTATED]	Eg01_t008200	protein XRI1-like	275	10	1.83101e-176	71.16	2	P:GO:0007140; P:GO:0007143	P:male meiotic nuclear division; P:female meiotic nuclear division			IPR039933 (PANTHER); PTHR33385:SF18 (PANTHER)	P:GO:0007140; P:GO:0007143	P:male meiotic nuclear division; P:female meiotic nuclear division
[INTERPRO, BLASTED, MAPPED, ANNOTATED]	Eg01_t008210	heavy metal-associated isoprenylated plant protein 39	233	10	7.3453e-82	78.66	1	F:GO:0046872	F:metal ion binding			PTHR45811:SF5 (PANTHER); PTHR45811 (PANTHER)	no GO terms	no GO terms
[INTERPRO, BLASTED, MAPPED, ANNOTATED]	Eg01_t008220	heavy metal-associated isoprenylated plant protein 39-like	107	10	4.39818e-66	76.12	1	C:GO:0016021	C:integral component of membrane			PTHR45811 (PANTHER); PTHR45811:SF5 (PANTHER)	no GO terms	no GO terms
[INTERPRO, BLASTED]	Eg01_t008230	myb-related protein A-like	214	10	1.11017e-146	85.86						IPR001005 (SMART); IPR001005 (PFAM); PTHR45614 (PANTHER); PTHR45614:SF13 (PANTHER); IPR017930 (PROSITE_PROFILES); IPR017930 (PROSITE_PROFILES)	no GO terms	no GO terms
[INTERPRO, BLASTED, MAPPED, ANNOTATED]	Eg01_t008240	DNA polymerase epsilon subunit B isoform X2	175	10	4.86055e-113	96.75	4	P:GO:0006261; P:GO:0042276; F:GO:0003677; C:GO:0008622	P:DNA-dependent DNA replication; P:error-prone translesion synthesis; F:DNA binding; C:epsilon DNA polymerase complex			IPR007185 (PFAM); IPR016266 (PANTHER)	P:GO:0006260; P:GO:0006261; F:GO:0003677; C:GO:0008622	P:DNA replication; P:DNA-dependent DNA replication; F:DNA binding; C:epsilon DNA polymerase complex
[INTERPRO, BLASTED, MAPPED, ANNOTATED]	Eg01_t008250	hypothetical protein B296_00028085	354	10	0	84.23	4	P:GO:0006351; P:GO:0032502; F:GO:0005524; C:GO:0005634	P:transcription, DNA-templated; P:developmental process; F:ATP binding; C:nucleus			IPR014977 (PFAM); PTHR31602:SF19 (PANTHER); IPR031137 (PANTHER); IPR014977 (PROSITE_PROFILES)	P:GO:0006351; P:GO:0032502; C:GO:0005634	P:transcription, DNA-templated; P:developmental process; C:nucleus
[INTERPRO, BLASTED]	Eg01_t008260	hypothetical protein B296_00030132	154	2	6.95848e-111	98.7						no IPS match	no IPS match	no IPS match
[INTERPRO, BLASTED, MAPPED, ANNOTATED]	Eg01_t008270	homeobox-leucine zipper protein HOX11-like	288	10	2.82253e-144	79.53	4	P:GO:0006357; F:GO:0000981; F:GO:0043565; C:GO:0005634	P:regulation of transcription by RNA polymerase II; F:DNA-binding transcription factor activity, RNA polymerase II-specific; F:sequence-specific DNA binding; C:nucleus			IPR001356 (SMART); IPR003106 (SMART); IPR001356 (PFAM); IPR006712 (PFAM); IPR003106 (PFAM); PTHR45714:SF29 (PANTHER); PTHR45714 (PANTHER); IPR001356 (PROSITE_PROFILES)	P:GO:0006355; F:GO:0003677; F:GO:0043565; C:GO:0005634	P:regulation of transcription, DNA-templated; F:DNA binding; F:sequence-specific DNA binding; C:nucleus
[INTERPRO, BLASTED, MAPPED]	Eg01_t008280	protein trichome birefringence-like 1	744	10	0	73.38	2	C:GO:0016020; C:GO:0016021	C:membrane; C:integral component of membrane			IPR026057 (PFAM); IPR025846 (PFAM); IPR029962 (PANTHER); PTHR32285:SF55 (PANTHER)	no GO terms	no GO terms
[INTERPRO, NO-BLAST]	Eg01_t008290	---NA---	66									no IPS match	no IPS match	no IPS match
[INTERPRO, BLASTED, MAPPED, ANNOTATED]	Eg01_t008300	unnamed protein product	79	10	2.20351e-42	80.21	1	C:GO:0016020	C:membrane			PTHR34268 (PANTHER)	no GO terms	no GO terms
[INTERPRO, BLASTED, MAPPED, ANNOTATED]	Eg01_t008310	arginine/serine-rich coiled-coil protein 2 isoform X1	513	10	0	83.99	2	P:GO:0007018; C:GO:0016021	P:microtubule-based movement; C:integral component of membrane			IPR028124 (PFAM); PTHR22426:SF2 (PANTHER); PTHR22426 (PANTHER)	no GO terms	no GO terms
[INTERPRO, BLASTED, MAPPED, ANNOTATED]	Eg01_t008320	kinesin-like protein KIN-7D, chloroplastic isoform X1	988	10	0	93.33	5	P:GO:0007018; F:GO:0003777; F:GO:0005524; F:GO:0008017; C:GO:0005874	P:microtubule-based movement; F:microtubule motor activity; F:ATP binding; F:microtubule binding; C:microtubule			IPR001752 (PRINTS); IPR001752 (SMART); IPR001752 (PFAM); IPR027640 (PANTHER); PTHR24115:SF821 (PANTHER); IPR001752 (PROSITE_PROFILES)	P:GO:0007018; F:GO:0003777; F:GO:0005524; F:GO:0008017	P:microtubule-based movement; F:microtubule motor activity; F:ATP binding; F:microtubule binding
[INTERPRO, BLASTED, MAPPED, ANNOTATED]	Eg01_t008330	zinc finger protein 8-like	264	10	0	85.53	4	P:GO:0006355; P:GO:0009739; P:GO:0010090; F:GO:0003700	P:regulation of transcription, DNA-templated; P:response to gibberellin; P:trichome morphogenesis; F:DNA-binding transcription factor activity			PTHR46547 (PANTHER); PTHR46547:SF8 (PANTHER); IPR013087 (PROSITE_PROFILES)	no GO terms	no GO terms
[INTERPRO, BLASTED, MAPPED, ANNOTATED]	Eg01_t008340	transmembrane protein 45B-like	313	10	0	92.94	1	C:GO:0016021	C:integral component of membrane			IPR006904 (PFAM); PTHR46285:SF3 (PANTHER); PTHR46285 (PANTHER)	no GO terms	no GO terms
[INTERPRO, BLASTED]	Eg01_t008350	GBF-interacting protein 1-like	856	10	0	76.43						IPR009719 (PFAM); PTHR47070 (PANTHER)	no GO terms	no GO terms
[INTERPRO, BLASTED, MAPPED, ANNOTATED]	Eg01_t008360	protein Brevis radix-like 1	400	10	0	86	1	C:GO:0005634	C:nucleus			IPR013591 (PFAM); IPR027988 (PFAM); PTHR46058 (PANTHER); PTHR46058:SF3 (PANTHER); IPR013591 (PROSITE_PROFILES); IPR013591 (PROSITE_PROFILES)	no GO terms	no GO terms
[INTERPRO, BLASTED, MAPPED, ANNOTATED]	Eg01_t008370	phospholipid:diacylglycerol acyltransferase 1	684	10	0	91.68	5	P:GO:0006629; F:GO:0008374; F:GO:0046027; C:GO:0005737; C:GO:0016021	P:lipid metabolic process; F:O-acyltransferase activity; F:phospholipid:diacylglycerol acyltransferase activity; C:cytoplasm; C:integral component of membrane	EC:2.3.1.158	Phospholipid:diacylglycerol acyltransferase	IPR003386 (PFAM); PTHR11440:SF81 (PANTHER); PTHR11440 (PANTHER)	P:GO:0006629; F:GO:0008374	P:lipid metabolic process; F:O-acyltransferase activity
[INTERPRO, BLASTED, MAPPED, ANNOTATED]	Eg01_t008380	unnamed protein product	347	10	0	69.82	3	P:GO:0006355; F:GO:0003700; C:GO:0005634	P:regulation of transcription, DNA-templated; F:DNA-binding transcription factor activity; C:nucleus			IPR003035 (PFAM); PTHR46373:SF5 (PANTHER); PTHR46373 (PANTHER); IPR003035 (PROSITE_PROFILES)	no GO terms	no GO terms
[INTERPRO, BLASTED, MAPPED, ANNOTATED]	Eg01_t008390	putative lipoxygenase 5	915	10	0	91.53	5	P:GO:0006633; P:GO:0031408; F:GO:0005515; F:GO:0016702; F:GO:0046872	P:fatty acid biosynthetic process; P:oxylipin biosynthetic process; F:protein binding; F:oxidoreductase activity, acting on single donors with incorporation of molecular oxygen, incorporation of two atoms of oxygen; F:metal ion binding	EC:1.13.11	Acting on single donors with incorporation of molecular oxygen (oxygenases). The oxygen incorporated need not be derived from O(2)	IPR013819 (PRINTS); IPR001246 (PRINTS); IPR001024 (SMART); IPR013819 (PFAM); IPR001024 (PFAM); IPR000907 (PANTHER); PTHR11771:SF95 (PANTHER); IPR013819 (PROSITE_PROFILES); IPR001024 (PROSITE_PROFILES)	P:GO:0055114; F:GO:0005515; F:GO:0016491; F:GO:0016702; F:GO:0046872	P:obsolete oxidation-reduction process; F:protein binding; F:oxidoreductase activity; F:oxidoreductase activity, acting on single donors with incorporation of molecular oxygen, incorporation of two atoms of oxygen; F:metal ion binding
[INTERPRO, BLASTED, MAPPED, ANNOTATED]	Eg01_t008400	protein BIG GRAIN 1-like	372	10	0	75.51	2	P:GO:0009734; C:GO:0005886	P:auxin-activated signaling pathway; C:plasma membrane			IPR039621 (PANTHER); PTHR33541:SF2 (PANTHER)	P:GO:0009734	P:auxin-activated signaling pathway
[INTERPRO, BLASTED, MAPPED, ANNOTATED]	Eg01_t008410	heavy metal-associated isoprenylated plant protein 20-like	149	10	3.46937e-103	91.73	2	P:GO:0030001; F:GO:0046872	P:metal ion transport; F:metal ion binding			IPR006121 (PFAM); PTHR22814 (PANTHER); PTHR22814:SF321 (PANTHER); IPR006121 (PROSITE_PROFILES)	P:GO:0030001; F:GO:0046872	P:metal ion transport; F:metal ion binding
[INTERPRO, BLASTED, MAPPED, ANNOTATED]	Eg01_t008420	eukaryotic peptide chain release factor GTP-binding subunit ERF3A-like	531	10	0	88.78	8	P:GO:0000288; P:GO:0002184; F:GO:0003747; F:GO:0003924; F:GO:0005525; C:GO:0005773; C:GO:0005829; C:GO:0018444	P:nuclear-transcribed mRNA catabolic process, deadenylation-dependent decay; P:cytoplasmic translational termination; F:translation release factor activity; F:GTPase activity; F:GTP binding; C:vacuole; C:cytosol; C:translation release factor complex	EC:3.6.1	Acting on acid anhydrides	IPR003285 (PRINTS); IPR000795 (PRINTS); IPR000795 (PFAM); IPR004160 (PFAM); IPR004161 (PFAM); PTHR23115 (PANTHER); PTHR23115:SF256 (PANTHER); IPR000795 (PROSITE_PROFILES)	P:GO:0000288; P:GO:0006415; F:GO:0003747; F:GO:0003924; F:GO:0005525	P:nuclear-transcribed mRNA catabolic process, deadenylation-dependent decay; P:translational termination; F:translation release factor activity; F:GTPase activity; F:GTP binding
[INTERPRO, BLASTED, MAPPED, ANNOTATED]	Eg01_t008430	hypothetical protein GW17_00010394	108	1	7.43773e-47	93.68	3	P:GO:0015979; C:GO:0009523; C:GO:0016021	P:photosynthesis; C:photosystem II; C:integral component of membrane			no IPS match	no IPS match	no IPS match
[INTERPRO, BLASTED, MAPPED, ANNOTATED]	Eg01_t008440	Photosystem II PsbX	131	10	2.07088e-79	79.85	3	P:GO:0015979; C:GO:0009523; C:GO:0016021	P:photosynthesis; C:photosystem II; C:integral component of membrane			IPR009518 (PFAM); PTHR34455 (PANTHER)	P:GO:0015979; C:GO:0009523; C:GO:0016020	P:photosynthesis; C:photosystem II; C:membrane
[INTERPRO, BLASTED, MAPPED, ANNOTATED]	Eg01_t008450	thermospermine synthase ACAULIS5	332	10	0	92.37	2	P:GO:0006596; F:GO:0010487	P:polyamine biosynthetic process; F:thermospermine synthase activity	EC:2.5.1.79	Thermospermine synthase	PF01564 (PFAM); IPR035246 (PFAM); PTHR43317 (PANTHER); PTHR43317:SF7 (PANTHER); IPR030374 (PROSITE_PROFILES)	no GO terms	no GO terms
[INTERPRO, BLASTED]	Eg01_t008460	hypothetical protein BHE74_00038863	142	2	9.03796e-18	82.68						no IPS match	no IPS match	no IPS match
[INTERPRO, BLASTED, MAPPED, ANNOTATED]	Eg01_t008470	peptidyl-prolyl cis-trans isomerase FKBP53	611	10	0	82.19	2	P:GO:0000413; F:GO:0003755	P:protein peptidyl-prolyl isomerization; F:peptidyl-prolyl cis-trans isomerase activity	EC:5.2.1.8	Peptidylprolyl isomerase	IPR041232 (PFAM); IPR001179 (PFAM); PTHR43811:SF28 (PANTHER); PTHR43811 (PANTHER); IPR001179 (PROSITE_PROFILES)	F:GO:0003755	F:peptidyl-prolyl cis-trans isomerase activity
[INTERPRO, BLASTED, MAPPED, ANNOTATED]	Eg01_t008480	transcription repressor MYB5-like	282	10	0	84.47	3	P:GO:0030154; F:GO:0000976; C:GO:0005634	P:cell differentiation; F:transcription cis-regulatory region binding; C:nucleus			IPR001005 (SMART); IPR001005 (PFAM); PTHR10641 (PANTHER); PTHR10641:SF1158 (PANTHER); IPR017930 (PROSITE_PROFILES); IPR017930 (PROSITE_PROFILES)	no GO terms	no GO terms
[INTERPRO, BLASTED, MAPPED, ANNOTATED]	Eg01_t008490	transcription repressor MYB6-like	238	10	1.00278e-170	78.33	3	P:GO:0030154; F:GO:0000976; C:GO:0005634	P:cell differentiation; F:transcription cis-regulatory region binding; C:nucleus			IPR001005 (SMART); IPR001005 (PFAM); PTHR10641 (PANTHER); PTHR10641:SF1158 (PANTHER); IPR017930 (PROSITE_PROFILES); IPR017930 (PROSITE_PROFILES)	no GO terms	no GO terms
[INTERPRO, BLASTED, MAPPED, ANNOTATED]	Eg01_t008500	protein OPAQUE1 isoform X1	1517	10	0	91.4	6	P:GO:0007015; F:GO:0003774; F:GO:0003779; F:GO:0005516; F:GO:0005524; C:GO:0016459	P:actin filament organization; F:motor activity; F:actin binding; F:calmodulin binding; F:ATP binding; C:myosin complex			IPR001609 (PRINTS); IPR002710 (SMART); IPR001609 (SMART); IPR000048 (SMART); IPR000048 (PFAM); IPR002710 (PFAM); IPR001609 (PFAM); PTHR13140:SF781 (PANTHER); PTHR13140 (PANTHER); IPR000048 (PROSITE_PROFILES); IPR004009 (PROSITE_PROFILES); IPR000048 (PROSITE_PROFILES); IPR001609 (PROSITE_PROFILES); IPR002710 (PROSITE_PROFILES)	F:GO:0003774; F:GO:0005515; F:GO:0005524; C:GO:0016459	F:motor activity; F:protein binding; F:ATP binding; C:myosin complex
[INTERPRO, BLASTED]	Eg01_t008510	hypothetical protein B296_00022407	239	10	1.88041e-165	82.66						PTHR33172 (PANTHER); PTHR33172:SF15 (PANTHER)	no GO terms	no GO terms
[INTERPRO, BLASTED, MAPPED, ANNOTATED]	Eg01_t008520	pre-rRNA-processing protein esf1	1290	10	0	81.59	3	P:GO:0006364; F:GO:0016872; C:GO:0005730	P:rRNA processing; F:intramolecular lyase activity; C:nucleolus	EC:5.5.1	Intramolecular lyases	IPR016087 (PFAM); IPR012580 (PFAM); IPR039754 (PANTHER)	P:GO:0006364; F:GO:0016872; C:GO:0005634	P:rRNA processing; F:intramolecular lyase activity; C:nucleus
[INTERPRO, BLASTED]	Eg01_t008530	pentatricopeptide repeat-containing protein At2g06000	547	10	0	87.98						IPR002885 (PFAM); IPR002885 (PFAM); PTHR46128 (PANTHER); PTHR46128:SF4 (PANTHER); PTHR46128 (PANTHER); PTHR46128:SF4 (PANTHER); PTHR46128:SF4 (PANTHER); PTHR46128 (PANTHER); IPR002885 (PROSITE_PROFILES); IPR002885 (PROSITE_PROFILES); IPR002885 (PROSITE_PROFILES); IPR002885 (PROSITE_PROFILES); IPR002885 (PROSITE_PROFILES); IPR002885 (PROSITE_PROFILES); IPR002885 (PROSITE_PROFILES); IPR002885 (PROS…	no GO terms	no GO terms
[INTERPRO, BLASTED, MAPPED, ANNOTATED]	Eg01_t008540	O-fucosyltransferase 2	653	10	0	87.59	3	P:GO:0006004; F:GO:0016740; C:GO:0016021	P:fucose metabolic process; F:transferase activity; C:integral component of membrane	EC:2	Transferases	IPR019378 (PFAM); PTHR31933:SF9 (PANTHER); PTHR31933 (PANTHER)	no GO terms	no GO terms
[INTERPRO, BLASTED, MAPPED, ANNOTATED]	Eg01_t008550	pyrophosphate--fructose 6-phosphate 1-phosphotransferase subunit beta	564	10	0	93.49	10	P:GO:0006002; P:GO:0009749; P:GO:0015979; P:GO:0046835; P:GO:0061615; F:GO:0003872; F:GO:0005524; F:GO:0046872; F:GO:0047334; C:GO:0005829	P:fructose 6-phosphate metabolic process; P:response to glucose; P:photosynthesis; P:carbohydrate phosphorylation; P:glycolytic process through fructose-6-phosphate; F:6-phosphofructokinase activity; F:ATP binding; F:metal ion binding; F:diphosphate-fructose-6-phosphate 1-phosphotransferase activity; C:cytosol	EC:2.7.1.90; EC:2.7.1.11	Diphosphate--fructose-6-phosphate 1-phosphotransferase; 6-phosphofructokinase	IPR022953 (PRINTS); IPR000023 (PFAM); PTHR43650:SF6 (PANTHER); PTHR43650 (PANTHER)	P:GO:0006002; P:GO:0006096; F:GO:0003872	P:fructose 6-phosphate metabolic process; P:glycolytic process; F:6-phosphofructokinase activity
[INTERPRO, BLASTED, MAPPED, ANNOTATED]	Eg01_t008560	hydroxycinnamoyltransferase 1	458	10	0	72.51	1	F:GO:0016747	F:acyltransferase activity, transferring groups other than amino-acyl groups	EC:2.3.1	Acyltransferases	IPR003480 (PFAM); PTHR31642 (PANTHER); PTHR31642:SF206 (PANTHER)	F:GO:0016747	F:acyltransferase activity, transferring groups other than amino-acyl groups
[INTERPRO, BLASTED]	Eg01_t008570	PREDICTED: uncharacterized protein LOC103977631 isoform X1	587	10	0	90.48						PTHR32098:SF5 (PANTHER); PTHR32098 (PANTHER)	no GO terms	no GO terms
[INTERPRO, BLASTED, MAPPED, ANNOTATED]	Eg01_t008580	chromatin remodeling protein EBS	216	10	3.92406e-159	98.24	2	F:GO:0003682; F:GO:0046872	F:chromatin binding; F:metal ion binding			IPR001965 (SMART); IPR001025 (SMART); IPR019787 (PFAM); IPR001025 (PFAM); PTHR46364 (PANTHER); PTHR46364:SF6 (PANTHER); IPR019787 (PROSITE_PROFILES); IPR001025 (PROSITE_PROFILES)	F:GO:0003682	F:chromatin binding
[INTERPRO, BLASTED, MAPPED, ANNOTATED]	Eg01_t008590	putative transcription elongation factor SPT5 homolog 1	1031	10	0	94.68	7	P:GO:0006357; P:GO:0006414; P:GO:0032784; F:GO:0003735; F:GO:0003746; C:GO:0005634; C:GO:0005840	P:regulation of transcription by RNA polymerase II; P:translational elongation; P:regulation of DNA-templated transcription, elongation; F:structural constituent of ribosome; F:translation elongation factor activity; C:nucleus; C:ribosome			IPR006645 (SMART); IPR005824 (SMART); IPR022581 (PFAM); IPR005824 (PFAM); IPR005100 (PFAM); PTHR11125:SF10 (PANTHER); IPR039659 (PANTHER)	P:GO:0006355; P:GO:0006357; P:GO:0032784	P:regulation of transcription, DNA-templated; P:regulation of transcription by RNA polymerase II; P:regulation of DNA-templated transcription, elongation
[INTERPRO, BLASTED, MAPPED, ANNOTATED]	Eg01_t008600	heparan-alpha-glucosaminide N-acetyltransferase	481	10	0	86.81	2	F:GO:0016740; C:GO:0016021	F:transferase activity; C:integral component of membrane	EC:2	Transferases	IPR012429 (PFAM); PTHR31061 (PANTHER); PTHR31061:SF5 (PANTHER)	no GO terms	no GO terms
[INTERPRO, BLASTED, MAPPED, ANNOTATED]	Eg01_t008610	nucleolar protein 16	190	10	1.97848e-137	88.26	2	P:GO:0042273; C:GO:0005730	P:ribosomal large subunit biogenesis; C:nucleolus			IPR019002 (PFAM); IPR019002 (PANTHER)	no GO terms	no GO terms
[INTERPRO, BLASTED, MAPPED, ANNOTATED]	Eg01_t008620	probable E3 ubiquitin-protein ligase BAH1-like 1	330	10	0	85.27	13	P:GO:0009626; P:GO:0009627; P:GO:0009697; P:GO:0009751; P:GO:0010167; P:GO:0010337; P:GO:0016567; P:GO:0042742; P:GO:0080021; F:GO:0004842; F:GO:0046872; C:GO:0005634; C:GO:0005886	P:plant-type hypersensitive response; P:systemic acquired resistance; P:salicylic acid biosynthetic process; P:response to salicylic acid; P:response to nitrate; P:regulation of salicylic acid metabolic process; P:protein ubiquitination; P:defense response to bacterium; P:response to benzoic acid; F:ubiquitin-protein transferase activity; F:metal ion binding; C:nucleus; C:plasma membrane	EC:2	Transferases	IPR001841 (SMART); PF13920 (PFAM); PTHR46764:SF1 (PANTHER); IPR033326 (PANTHER); IPR001841 (PROSITE_PROFILES); IPR004331 (PROSITE_PROFILES)	no GO terms	no GO terms
[INTERPRO, BLASTED]	Eg01_t008630	hypothetical protein C4D60_Mb03t07910	273	10	0	84.69						PTHR36775 (PANTHER)	no GO terms	no GO terms
[INTERPRO, BLASTED]	Eg01_t008640	hypothetical protein B296_00034350	177	10	4.32788e-107	84.99						IPR007493 (PFAM); PTHR31676:SF3 (PANTHER); IPR007493 (PANTHER)	no GO terms	no GO terms
[INTERPRO, BLASTED, MAPPED, ANNOTATED]	Eg01_t008650	bidirectional sugar transporter SWEET16-like	295	10	0	85.83	4	P:GO:0034219; F:GO:0051119; C:GO:0005886; C:GO:0016021	P:carbohydrate transmembrane transport; F:sugar transmembrane transporter activity; C:plasma membrane; C:integral component of membrane	EC:7	Translocases	IPR004316 (PFAM); PTHR10791 (PANTHER); PTHR10791:SF142 (PANTHER)	C:GO:0016021	C:integral component of membrane
[INTERPRO, BLASTED, MAPPED, ANNOTATED]	Eg01_t008660	bifunctional epoxide hydrolase 2-like	317	10	0	87.91	1	F:GO:0016787	F:hydrolase activity	EC:3	Hydrolases	IPR000073 (PRINTS); IPR000639 (PRINTS); IPR000073 (PFAM); PTHR43329 (PANTHER); PTHR43329:SF70 (PANTHER)	F:GO:0003824	F:catalytic activity
[INTERPRO, BLASTED, MAPPED, ANNOTATED]	Eg01_t008670	mannosylglycoprotein endo-beta-mannosidase	984	10	0	87.22	2	P:GO:0005975; F:GO:0033947	P:carbohydrate metabolic process; F:mannosylglycoprotein endo-beta-mannosidase activity	EC:3.2.1.152; EC:3.2.1.25	Mannosylglycoprotein endo-beta-mannosidase; Beta-mannosidase	IPR006102 (PFAM); IPR041447 (PFAM); IPR006103 (PFAM); IPR041351 (PFAM); IPR043534 (PANTHER); IPR028787 (PTHR43536:PANTHER)	P:GO:0005975; F:GO:0004553; F:GO:0033947	P:carbohydrate metabolic process; F:hydrolase activity, hydrolyzing O-glycosyl compounds; F:mannosylglycoprotein endo-beta-mannosidase activity
[INTERPRO, BLASTED, MAPPED, ANNOTATED]	Eg01_t008680	ATP-dependent Clp protease proteolytic subunit-related protein 3, chloroplastic	337	10	0	89.77	10	P:GO:0006515; F:GO:0004176; F:GO:0004252; F:GO:0051117; C:GO:0005739; C:GO:0009368; C:GO:0009570; C:GO:0009579; C:GO:0009941; C:GO:0016021	P:protein quality control for misfolded or incompletely synthesized proteins; F:ATP-dependent peptidase activity; F:serine-type endopeptidase activity; F:ATPase binding; C:mitochondrion; C:endopeptidase Clp complex; C:chloroplast stroma; C:thylakoid; C:chloroplast envelope; C:integral component of membrane	EC:3.4.21	Acting on peptide bonds (peptidases)	IPR001907 (PRINTS); IPR023562 (PFAM); IPR023562 (PANTHER); PTHR10381:SF6 (PANTHER)	P:GO:0006508; F:GO:0004176; F:GO:0004252	P:proteolysis; F:ATP-dependent peptidase activity; F:serine-type endopeptidase activity
[INTERPRO, BLASTED, MAPPED, ANNOTATED]	Eg01_t008690	lysine-specific demethylase JMJ25	963	10	0	80.9	6	P:GO:0033169; P:GO:0060255; F:GO:0005488; F:GO:0016740; F:GO:0032454; C:GO:0005634	P:histone H3-K9 demethylation; P:regulation of macromolecule metabolic process; F:binding; F:transferase activity; F:histone demethylase activity (H3-K9 specific); C:nucleus	EC:2; EC:1.14.11.65; EC:1.14.11.66	Transferases; [Histone H3]-dimethyl-L-lysine(9) demethylase; [Histone H3]-trimethyl-L-lysine(9) demethylase	IPR003347 (SMART); IPR014977 (PFAM); IPR003347 (PFAM); IPR018866 (PFAM); PTHR12549:SF17 (PANTHER); PTHR12549 (PANTHER); IPR003347 (PROSITE_PROFILES); IPR001841 (PROSITE_PROFILES); IPR014977 (PROSITE_PROFILES)	no GO terms	no GO terms
[INTERPRO, NO-BLAST]	Eg01_t008700	---NA---	89									no IPS match	no IPS match	no IPS match
[INTERPRO, BLASTED, MAPPED, ANNOTATED]	Eg01_t008710	ethylene-responsive transcription factor ERF071-like	182	10	8.1703e-110	76.09	5	P:GO:0006355; P:GO:0009873; F:GO:0003677; F:GO:0003700; C:GO:0005634	P:regulation of transcription, DNA-templated; P:ethylene-activated signaling pathway; F:DNA binding; F:DNA-binding transcription factor activity; C:nucleus			IPR001471 (PRINTS); IPR001471 (SMART); IPR001471 (PFAM); PTHR31190:SF158 (PANTHER); PTHR31190 (PANTHER); IPR001471 (PROSITE_PROFILES)	P:GO:0006355; F:GO:0003700	P:regulation of transcription, DNA-templated; F:DNA-binding transcription factor activity
[INTERPRO, BLASTED, MAPPED, ANNOTATED]	Eg01_t008720	ethylene-responsive transcription factor ERF071-like	195	10	3.68488e-129	83.23	5	P:GO:0006355; P:GO:0009873; F:GO:0003677; F:GO:0003700; C:GO:0005634	P:regulation of transcription, DNA-templated; P:ethylene-activated signaling pathway; F:DNA binding; F:DNA-binding transcription factor activity; C:nucleus			IPR001471 (PRINTS); IPR001471 (SMART); IPR001471 (PFAM); PTHR31190 (PANTHER); PTHR31190:SF142 (PANTHER); IPR001471 (PROSITE_PROFILES)	P:GO:0006355; F:GO:0003700	P:regulation of transcription, DNA-templated; F:DNA-binding transcription factor activity
[INTERPRO, BLASTED, MAPPED, ANNOTATED]	Eg01_t008730	sucrose synthase 3	616	10	0	77.11	2	P:GO:0005985; F:GO:0016157	P:sucrose metabolic process; F:sucrose synthase activity	EC:2.4.1.13	Sucrose synthase	IPR001296 (PFAM); IPR000368 (PFAM); PTHR45839:SF13 (PANTHER); PTHR45839 (PANTHER); PTHR45839:SF13 (PANTHER); PTHR45839 (PANTHER)	P:GO:0005985; F:GO:0016157	P:sucrose metabolic process; F:sucrose synthase activity
[INTERPRO, BLASTED]	Eg01_t008740	hypothetical protein GW17_00017548	236	10	7.06056e-139	78.71						PTHR35985 (PANTHER)	no GO terms	no GO terms
[INTERPRO, BLASTED, MAPPED, ANNOTATED]	Eg01_t008750	dual specificity protein phosphatase PHS1-like	930	10	0	87.95	7	P:GO:0009737; P:GO:0016310; P:GO:0035335; P:GO:0043622; F:GO:0004725; F:GO:0008138; F:GO:0016301	P:response to abscisic acid; P:phosphorylation; P:peptidyl-tyrosine dephosphorylation; P:cortical microtubule organization; F:protein tyrosine phosphatase activity; F:protein tyrosine/serine/threonine phosphatase activity; F:kinase activity	EC:3.1.3.48; EC:2.7	Protein-tyrosine-phosphatase; Transferring phosphorus-containing groups	IPR020422 (SMART); IPR000340 (PFAM); IPR015275 (PFAM); PTHR47100:SF3 (PANTHER); IPR035010 (PANTHER); IPR000387 (PROSITE_PROFILES); IPR020422 (PROSITE_PROFILES)	P:GO:0006470; P:GO:0009737; P:GO:0016311; P:GO:0043622; F:GO:0004721; F:GO:0008138; F:GO:0016791	P:protein dephosphorylation; P:response to abscisic acid; P:dephosphorylation; P:cortical microtubule organization; F:phosphoprotein phosphatase activity; F:protein tyrosine/serine/threonine phosphatase activity; F:phosphatase activity
[INTERPRO, BLASTED, MAPPED, ANNOTATED]	Eg01_t008760	ATP-dependent RNA helicase DEAH13	1383	10	0	92.55	4	F:GO:0003676; F:GO:0003724; F:GO:0005524; F:GO:0016787	F:nucleic acid binding; F:RNA helicase activity; F:ATP binding; F:hydrolase activity	EC:3.6.4.13	RNA helicase	IPR001650 (SMART); IPR007502 (SMART); IPR014001 (SMART); IPR001650 (PFAM); IPR011709 (PFAM); IPR011545 (PFAM); IPR007502 (PFAM); PTHR18934:SF99 (PANTHER); PTHR18934 (PANTHER); IPR014001 (PROSITE_PROFILES); IPR001650 (PROSITE_PROFILES)	F:GO:0003676; F:GO:0004386; F:GO:0005524	F:nucleic acid binding; F:helicase activity; F:ATP binding
[INTERPRO, BLASTED, MAPPED, ANNOTATED]	Eg01_t008770	pathogenesis-related protein 1-like	160	10	5.23758e-103	90.49	10	P:GO:0006952; P:GO:0009607; P:GO:0009738; P:GO:0043086; P:GO:0080163; F:GO:0004864; F:GO:0010427; F:GO:0038023; C:GO:0005634; C:GO:0005737	P:defense response; P:response to biotic stimulus; P:abscisic acid-activated signaling pathway; P:negative regulation of catalytic activity; P:regulation of protein serine/threonine phosphatase activity; F:protein phosphatase inhibitor activity; F:abscisic acid binding; F:signaling receptor activity; C:nucleus; C:cytoplasm			IPR024949 (PRINTS); IPR000916 (SMART); IPR000916 (PFAM); PTHR31213 (PANTHER); PTHR31213:SF102 (PANTHER)	P:GO:0006952; P:GO:0009738; F:GO:0004864; F:GO:0010427; F:GO:0038023	P:defense response; P:abscisic acid-activated signaling pathway; F:protein phosphatase inhibitor activity; F:abscisic acid binding; F:signaling receptor activity
[INTERPRO, BLASTED, MAPPED, ANNOTATED]	Eg01_t008780	pathogenesis-related protein 1-like	160	10	5.18042e-103	90.49	10	P:GO:0006952; P:GO:0009607; P:GO:0009738; P:GO:0043086; P:GO:0080163; F:GO:0004864; F:GO:0010427; F:GO:0038023; C:GO:0005634; C:GO:0005737	P:defense response; P:response to biotic stimulus; P:abscisic acid-activated signaling pathway; P:negative regulation of catalytic activity; P:regulation of protein serine/threonine phosphatase activity; F:protein phosphatase inhibitor activity; F:abscisic acid binding; F:signaling receptor activity; C:nucleus; C:cytoplasm			IPR024949 (PRINTS); IPR000916 (PFAM); PTHR31213 (PANTHER); PTHR31213:SF102 (PANTHER)	P:GO:0006952; P:GO:0009738; F:GO:0004864; F:GO:0010427; F:GO:0038023	P:defense response; P:abscisic acid-activated signaling pathway; F:protein phosphatase inhibitor activity; F:abscisic acid binding; F:signaling receptor activity
[INTERPRO, BLASTED, MAPPED, ANNOTATED]	Eg01_t008790	pathogenesis-related protein 1-like	160	10	1.03073e-110	94.92	10	P:GO:0006952; P:GO:0009607; P:GO:0009738; P:GO:0043086; P:GO:0080163; F:GO:0004864; F:GO:0010427; F:GO:0038023; C:GO:0005634; C:GO:0005737	P:defense response; P:response to biotic stimulus; P:abscisic acid-activated signaling pathway; P:negative regulation of catalytic activity; P:regulation of protein serine/threonine phosphatase activity; F:protein phosphatase inhibitor activity; F:abscisic acid binding; F:signaling receptor activity; C:nucleus; C:cytoplasm			IPR024949 (PRINTS); IPR000916 (PFAM); PTHR31213:SF102 (PANTHER); PTHR31213 (PANTHER)	P:GO:0006952; P:GO:0009738; F:GO:0004864; F:GO:0010427; F:GO:0038023	P:defense response; P:abscisic acid-activated signaling pathway; F:protein phosphatase inhibitor activity; F:abscisic acid binding; F:signaling receptor activity
[INTERPRO, BLASTED, MAPPED, ANNOTATED]	Eg01_t008800	pathogenesis-related protein 1-like	160	10	5.18042e-103	90.49	10	P:GO:0006952; P:GO:0009607; P:GO:0009738; P:GO:0043086; P:GO:0080163; F:GO:0004864; F:GO:0010427; F:GO:0038023; C:GO:0005634; C:GO:0005737	P:defense response; P:response to biotic stimulus; P:abscisic acid-activated signaling pathway; P:negative regulation of catalytic activity; P:regulation of protein serine/threonine phosphatase activity; F:protein phosphatase inhibitor activity; F:abscisic acid binding; F:signaling receptor activity; C:nucleus; C:cytoplasm			IPR024949 (PRINTS); IPR000916 (PFAM); PTHR31213 (PANTHER); PTHR31213:SF102 (PANTHER)	P:GO:0006952; P:GO:0009738; F:GO:0004864; F:GO:0010427; F:GO:0038023	P:defense response; P:abscisic acid-activated signaling pathway; F:protein phosphatase inhibitor activity; F:abscisic acid binding; F:signaling receptor activity
[INTERPRO, BLASTED, MAPPED, ANNOTATED]	Eg01_t008810	pathogenesis-related protein 1-like	160	10	3.94358e-102	90.49	10	P:GO:0006952; P:GO:0009607; P:GO:0009738; P:GO:0043086; P:GO:0080163; F:GO:0004864; F:GO:0010427; F:GO:0038023; C:GO:0005634; C:GO:0005737	P:defense response; P:response to biotic stimulus; P:abscisic acid-activated signaling pathway; P:negative regulation of catalytic activity; P:regulation of protein serine/threonine phosphatase activity; F:protein phosphatase inhibitor activity; F:abscisic acid binding; F:signaling receptor activity; C:nucleus; C:cytoplasm			IPR024949 (PRINTS); IPR000916 (PFAM); PTHR31213 (PANTHER); PTHR31213:SF102 (PANTHER)	P:GO:0006952; P:GO:0009738; F:GO:0004864; F:GO:0010427; F:GO:0038023	P:defense response; P:abscisic acid-activated signaling pathway; F:protein phosphatase inhibitor activity; F:abscisic acid binding; F:signaling receptor activity
[INTERPRO, BLASTED]	Eg01_t008820	chaperone protein dnaJ 6-like isoform X2	160	10	2.74802e-108	87.86						IPR001623 (PRINTS); IPR001623 (SMART); IPR001623 (PFAM); PTHR44743:SF1 (PANTHER); PTHR44743 (PANTHER); IPR001623 (PROSITE_PROFILES)	no GO terms	no GO terms
[INTERPRO, BLASTED]	Eg01_t008830	hypothetical protein GW17_00017543	139	10	8.52125e-91	78.28						PTHR33702 (PANTHER); PTHR33702:SF5 (PANTHER)	no GO terms	no GO terms
[INTERPRO, BLASTED]	Eg01_t008840	leucine-rich repeat extensin-like protein 6	161	7	1.76614e-40	67.96						PTHR37702:SF3 (PANTHER); PTHR37702 (PANTHER)	no GO terms	no GO terms
[INTERPRO, BLASTED, MAPPED, ANNOTATED]	Eg01_t008850	hypothetical protein BHM03_00030584	189	10	4.11787e-108	83.24	1	C:GO:0016021	C:integral component of membrane			PTHR34366 (PANTHER); PTHR34366:SF9 (PANTHER)	no GO terms	no GO terms
[INTERPRO, BLASTED]	Eg01_t008860	acetate/butyrate--CoA ligase AAE7, peroxisomal-like	571	10	0	97.35						IPR025110 (PFAM); IPR000873 (PFAM); PTHR43859:SF7 (PANTHER); PTHR43859 (PANTHER)	no GO terms	no GO terms
[INTERPRO, BLASTED]	Eg01_t008870	hypothetical protein GW17_00001261	163	10	6.13335e-111	75.65						IPR025322 (PFAM); PTHR33052 (PANTHER); PTHR33052:SF101 (PANTHER); PTHR33052:SF101 (PANTHER); PTHR33052 (PANTHER)	no GO terms	no GO terms
[INTERPRO, BLASTED, MAPPED, ANNOTATED]	Eg01_t008880	PREDICTED: uncharacterized protein LOC103977658 isoform X1	234	10	1.90762e-159	83.14	4	P:GO:0016567; F:GO:0004842; F:GO:0008270; C:GO:0016021	P:protein ubiquitination; F:ubiquitin-protein transferase activity; F:zinc ion binding; C:integral component of membrane	EC:2	Transferases	IPR011016 (SMART); IPR011016 (PFAM); IPR022143 (PFAM); IPR033275 (PANTHER); PTHR23012:SF180 (PANTHER); IPR011016 (PROSITE_PROFILES)	F:GO:0008270	F:zinc ion binding
[INTERPRO, BLASTED]	Eg01_t008890	protein FAM91A1-like isoform X1	1003	10	0	88.47						IPR028091 (PFAM); IPR028097 (PFAM); PTHR28441:SF1 (PANTHER); IPR039199 (PANTHER)	no GO terms	no GO terms
[INTERPRO, BLASTED, MAPPED, ANNOTATED]	Eg01_t008900	proline-rich receptor-like protein kinase PERK15	752	10	0	86.22	4	P:GO:0006468; F:GO:0004674; F:GO:0005524; C:GO:0016021	P:protein phosphorylation; F:protein serine/threonine kinase activity; F:ATP binding; C:integral component of membrane	EC:2.7.1	Transferring phosphorus-containing groups	IPR001245 (PFAM); PTHR27001 (PANTHER); PTHR27001:SF755 (PANTHER); IPR000719 (PROSITE_PROFILES)	P:GO:0006468; F:GO:0004672; F:GO:0005524	P:protein phosphorylation; F:protein kinase activity; F:ATP binding
[INTERPRO, BLASTED, MAPPED, ANNOTATED]	Eg01_t008910	probable mitochondrial import inner membrane translocase subunit TIM21	279	10	0	89.52	3	P:GO:0030150; C:GO:0005744; C:GO:0016021	P:protein import into mitochondrial matrix; C:TIM23 mitochondrial import inner membrane translocase complex; C:integral component of membrane			IPR013261 (PFAM); PTHR13032:SF7 (PANTHER); IPR013261 (PANTHER)	P:GO:0030150; C:GO:0005744	P:protein import into mitochondrial matrix; C:TIM23 mitochondrial import inner membrane translocase complex
[INTERPRO, BLASTED, MAPPED, ANNOTATED]	Eg01_t008920	solute carrier family 40 member 2, chloroplastic isoform X1	586	10	0	81.45	3	P:GO:0034755; F:GO:0005381; C:GO:0016021	P:iron ion transmembrane transport; F:iron ion transmembrane transporter activity; C:integral component of membrane	EC:7	Translocases	IPR009716 (PFAM); IPR009716 (PANTHER); PTHR11660:SF53 (PANTHER)	P:GO:0034755; F:GO:0005381; C:GO:0016021	P:iron ion transmembrane transport; F:iron ion transmembrane transporter activity; C:integral component of membrane
[INTERPRO, BLASTED, MAPPED, ANNOTATED]	Eg01_t008930	phytochrome B	1184	10	0	94.91	9	P:GO:0000160; P:GO:0006355; P:GO:0009584; P:GO:0009585; P:GO:0017006; P:GO:0018298; F:GO:0000155; F:GO:0009881; F:GO:0042803	P:phosphorelay signal transduction system; P:regulation of transcription, DNA-templated; P:detection of visible light; P:red, far-red light phototransduction; P:protein-tetrapyrrole linkage; P:protein-chromophore linkage; F:phosphorelay sensor kinase activity; F:photoreceptor activity; F:protein homodimerization activity	EC:2.7.3; EC:2.7.13.3	Transferring phosphorus-containing groups; Histidine kinase	IPR001294 (PRINTS); IPR000014 (SMART); IPR003018 (SMART); IPR003594 (SMART); IPR003661 (SMART); IPR003594 (PFAM); IPR003018 (PFAM); IPR003661 (PFAM); IPR013654 (PFAM); IPR013515 (PFAM); IPR013767 (PFAM); PTHR43719 (PANTHER); PTHR43719:SF12 (PANTHER); IPR000014 (PROSITE_PROFILES); IPR000014 (PROSITE_PROFILES); IPR005467 (PROSITE_PROFILES); IPR016132 (PROSITE_PROFILES)	P:GO:0006355; P:GO:0007165; P:GO:0009584; P:GO:0018298; F:GO:0000155; F:GO:0005515	P:regulation of transcription, DNA-templated; P:signal transduction; P:detection of visible light; P:protein-chromophore linkage; F:phosphorelay sensor kinase activity; F:protein binding
[INTERPRO, BLASTED, MAPPED, ANNOTATED]	Eg01_t008940	pentatricopeptide repeat-containing protein At3g62890-like isoform X1	796	10	0	93.11	2	F:GO:0008270; C:GO:0016021	F:zinc ion binding; C:integral component of membrane			IPR002885 (PFAM); IPR032867 (PFAM); IPR002885 (PFAM); PTHR24015 (PANTHER); IPR002885 (PROSITE_PROFILES); IPR002885 (PROSITE_PROFILES); IPR002885 (PROSITE_PROFILES); IPR002885 (PROSITE_PROFILES); IPR002885 (PROSITE_PROFILES); IPR002885 (PROSITE_PROFILES); IPR002885 (PROSITE_PROFILES); IPR002885 (PROSITE_PROFILES); IPR002885 (PROSITE_PROFILES); IPR002885 (PROSITE_PROFILES); IPR002885 (PROSITE_PROFI…	F:GO:0008270	F:zinc ion binding
[INTERPRO, BLASTED, MAPPED, ANNOTATED]	Eg01_t008950	transcription factor MYB108-like	263	10	0	85.86	4	P:GO:0006355; F:GO:0003700; F:GO:0043565; C:GO:0005634	P:regulation of transcription, DNA-templated; F:DNA-binding transcription factor activity; F:sequence-specific DNA binding; C:nucleus			IPR001005 (SMART); IPR001005 (PFAM); PTHR45675:SF1 (PANTHER); PTHR45675 (PANTHER); IPR017930 (PROSITE_PROFILES); IPR017930 (PROSITE_PROFILES)	no GO terms	no GO terms
[INTERPRO, BLASTED]	Eg01_t008960	pentatricopeptide repeat-containing protein At1g13040, mitochondrial	472	10	0	90.34						IPR002885 (PFAM); IPR002885 (PFAM); IPR002885 (PFAM); PTHR46128 (PANTHER); IPR002885 (PROSITE_PROFILES); IPR002885 (PROSITE_PROFILES); IPR002885 (PROSITE_PROFILES); IPR002885 (PROSITE_PROFILES); IPR002885 (PROSITE_PROFILES); IPR002885 (PROSITE_PROFILES); IPR002885 (PROSITE_PROFILES); IPR002885 (PROSITE_PROFILES); IPR002885 (PROSITE_PROFILES); IPR002885 (PROSITE_PROFILES); IPR002885 (PROSITE_PROFI…	no GO terms	no GO terms
[INTERPRO, BLASTED, MAPPED, ANNOTATED]	Eg01_t008970	ABC transporter I family member 20	332	10	0	94.69	2	P:GO:0080167; F:GO:0005524	P:response to karrikin; F:ATP binding			IPR003593 (SMART); IPR003439 (PFAM); PTHR12847 (PANTHER); PTHR12847:SF12 (PANTHER); IPR003439 (PROSITE_PROFILES)	F:GO:0005524	F:ATP binding
[INTERPRO, BLASTED, MAPPED, ANNOTATED]	Eg01_t008980	polygalacturonase At1g48100-like	533	10	0	84.36	7	P:GO:0005975; P:GO:0006468; F:GO:0004650; F:GO:0005524; F:GO:0106310; F:GO:0106311; C:GO:0005618	P:carbohydrate metabolic process; P:protein phosphorylation; F:polygalacturonase activity; F:ATP binding; F:protein serine kinase activity; F:protein threonine kinase activity; C:cell wall	EC:2.7.11.1; EC:3.2.1.15	Non-specific serine/threonine protein kinase; Endo-polygalacturonase	IPR006626 (SMART); IPR000743 (PFAM); PTHR31375 (PANTHER); PTHR31375:SF179 (PANTHER); PS51257 (PROSITE_PROFILES)	P:GO:0005975; F:GO:0004650	P:carbohydrate metabolic process; F:polygalacturonase activity
[INTERPRO, BLASTED, MAPPED, ANNOTATED]	Eg01_t008990	probable protein phosphatase 2C 47	407	10	0	93.55	4	P:GO:0006470; F:GO:0046872; F:GO:0106306; F:GO:0106307	P:protein dephosphorylation; F:metal ion binding; F:protein serine phosphatase activity; F:protein threonine phosphatase activity	EC:3.1.3.16	Protein-serine/threonine phosphatase	IPR001932 (SMART); IPR001932 (PFAM); PTHR13832:SF640 (PANTHER); IPR015655 (PANTHER); IPR001932 (PROSITE_PROFILES)	P:GO:0006470; F:GO:0004722; F:GO:0016791	P:protein dephosphorylation; F:protein serine/threonine phosphatase activity; F:phosphatase activity
[INTERPRO, BLASTED, MAPPED, ANNOTATED]	Eg01_t009000	tRNA (adenine(58)-N(1))-methyltransferase catalytic subunit TRMT61A	313	10	0	92.44	3	P:GO:0030488; F:GO:0016429; C:GO:0031515	P:tRNA methylation; F:tRNA (adenine-N1-)-methyltransferase activity; C:tRNA (m1A) methyltransferase complex	EC:2.1.1	Transferring one-carbon groups	IPR014816 (PFAM); PTHR12133:SF2 (PANTHER); IPR014816 (PANTHER); IPR014816 (PROSITE_PROFILES)	P:GO:0030488; F:GO:0016429; C:GO:0031515	P:tRNA methylation; F:tRNA (adenine-N1-)-methyltransferase activity; C:tRNA (m1A) methyltransferase complex
[INTERPRO, BLASTED, MAPPED, ANNOTATED]	Eg01_t009010	ubiquitin-40S ribosomal protein S27a	157	10	4.78536e-112	99.75	10	P:GO:0006412; P:GO:0016567; P:GO:0019941; F:GO:0003735; F:GO:0031386; F:GO:0031625; F:GO:0046872; C:GO:0005634; C:GO:0005737; C:GO:0005840	P:translation; P:protein ubiquitination; P:modification-dependent protein catabolic process; F:structural constituent of ribosome; F:protein tag; F:ubiquitin protein ligase binding; F:metal ion binding; C:nucleus; C:cytoplasm; C:ribosome			IPR019956 (PRINTS); IPR002906 (SMART); IPR000626 (SMART); IPR000626 (PFAM); IPR002906 (PFAM); PTHR10666 (PANTHER); PTHR10666:SF291 (PANTHER); IPR000626 (PROSITE_PROFILES)	P:GO:0006412; F:GO:0003735; F:GO:0005515; C:GO:0005840	P:translation; F:structural constituent of ribosome; F:protein binding; C:ribosome
[INTERPRO, BLASTED, MAPPED, ANNOTATED]	Eg01_t009020	methyltransferase-like protein 13	185	10	1.73045e-124	85.1	2	P:GO:0032259; F:GO:0008168	P:methylation; F:methyltransferase activity	EC:2.1.1	Transferring one-carbon groups	IPR013216 (PFAM); PTHR12176 (PANTHER); PTHR12176:SF14 (PANTHER)	F:GO:0008168	F:methyltransferase activity
[INTERPRO, BLASTED, MAPPED, ANNOTATED]	Eg01_t009030	calmodulin-binding transcription activator 1 isoform X2	1297	10	0	89.11	3	F:GO:0003677; F:GO:0005516; C:GO:0005634	F:DNA binding; F:calmodulin binding; C:nucleus			IPR005559 (SMART); IPR002110 (SMART); IPR000048 (SMART); IPR005559 (PFAM); IPR002909 (PFAM); IPR000048 (PFAM); PTHR23335:SF18 (PANTHER); PTHR23335 (PANTHER); IPR000048 (PROSITE_PROFILES); IPR002110 (PROSITE_PROFILES); IPR020683 (PROSITE_PROFILES); IPR000048 (PROSITE_PROFILES); IPR005559 (PROSITE_PROFILES); IPR000048 (PROSITE_PROFILES)	F:GO:0003677; F:GO:0005515	F:DNA binding; F:protein binding
[INTERPRO, BLASTED, MAPPED, ANNOTATED]	Eg01_t009040	S-adenosylmethionine synthase 2	396	10	0	98.58	6	P:GO:0006556; P:GO:0006730; F:GO:0004478; F:GO:0005524; F:GO:0046872; C:GO:0005829	P:S-adenosylmethionine biosynthetic process; P:one-carbon metabolic process; F:methionine adenosyltransferase activity; F:ATP binding; F:metal ion binding; C:cytosol	EC:2.5.1.6	Methionine adenosyltransferase	IPR022630 (PFAM); IPR022629 (PFAM); IPR022628 (PFAM); IPR002133 (PANTHER); PTHR11964:SF43 (PANTHER)	P:GO:0006556; F:GO:0004478; F:GO:0005524	P:S-adenosylmethionine biosynthetic process; F:methionine adenosyltransferase activity; F:ATP binding
[INTERPRO, BLASTED, MAPPED, ANNOTATED]	Eg01_t009050	10-deacetylbaccatin III 10-O-acetyltransferase-like	415	10	0	92.63	1	F:GO:0016747	F:acyltransferase activity, transferring groups other than amino-acyl groups	EC:2.3.1	Acyltransferases	IPR003480 (PFAM); PTHR31147:SF1 (PANTHER); PTHR31147 (PANTHER)	F:GO:0016747	F:acyltransferase activity, transferring groups other than amino-acyl groups
[INTERPRO, BLASTED, MAPPED, ANNOTATED]	Eg01_t009060	probable transcription factor At5g28040	447	10	0	84.18	1	P:GO:0006355	P:regulation of transcription, DNA-templated			IPR007592 (PFAM); PTHR31662:SF1 (PANTHER); IPR007592 (PANTHER)	P:GO:0006355	P:regulation of transcription, DNA-templated
[INTERPRO, BLASTED, MAPPED, ANNOTATED]	Eg01_t009070	agamous-like MADS-box protein AGL80	230	10	3.82467e-170	87.36	5	P:GO:0045944; F:GO:0000978; F:GO:0000981; F:GO:0046983; C:GO:0005634	P:positive regulation of transcription by RNA polymerase II; F:RNA polymerase II cis-regulatory region sequence-specific DNA binding; F:DNA-binding transcription factor activity, RNA polymerase II-specific; F:protein dimerization activity; C:nucleus			IPR002100 (PRINTS); IPR002100 (SMART); IPR002100 (PFAM); PTHR11945 (PANTHER); PTHR11945:SF572 (PANTHER); IPR002100 (PROSITE_PROFILES)	F:GO:0003677; F:GO:0046983	F:DNA binding; F:protein dimerization activity
[INTERPRO, BLASTED, MAPPED, ANNOTATED]	Eg01_t009080	cytochrome P450 709B2-like isoform X2	518	10	0	88.06	5	F:GO:0004497; F:GO:0005506; F:GO:0016705; F:GO:0020037; C:GO:0016021	F:monooxygenase activity; F:iron ion binding; F:oxidoreductase activity, acting on paired donors, with incorporation or reduction of molecular oxygen; F:heme binding; C:integral component of membrane	EC:1.14	Acting on paired donors, with incorporation or reduction of molecular oxygen. The oxygen incorporated need not be derived from O(2)	IPR002401 (PRINTS); IPR001128 (PRINTS); IPR001128 (PFAM); PTHR24282 (PANTHER); PTHR24282:SF135 (PANTHER)	P:GO:0055114; F:GO:0005506; F:GO:0016705; F:GO:0020037	P:obsolete oxidation-reduction process; F:iron ion binding; F:oxidoreductase activity, acting on paired donors, with incorporation or reduction of molecular oxygen; F:heme binding
[INTERPRO, BLASTED, MAPPED, ANNOTATED]	Eg01_t009090	probable membrane-associated kinase regulator 1	351	10	0	82.19	3	P:GO:0043086; F:GO:0019210; C:GO:0005886	P:negative regulation of catalytic activity; F:kinase inhibitor activity; C:plasma membrane			IPR039620 (PANTHER); PTHR33312:SF8 (PANTHER)	F:GO:0019210; C:GO:0005886	F:kinase inhibitor activity; C:plasma membrane
[INTERPRO, BLASTED]	Eg01_t009100	hypothetical protein B296_00043214	130	4	4.89157e-23	76.46						no IPS match	no IPS match	no IPS match
[INTERPRO, BLASTED, MAPPED, ANNOTATED]	Eg01_t009110	alpha-N-acetylglucosaminidase isoform X1	636	10	0	88.38	1	F:GO:0016787	F:hydrolase activity	EC:3	Hydrolases	IPR024732 (PFAM); IPR024733 (PFAM); IPR007781 (PANTHER)	no GO terms	no GO terms
[INTERPRO, BLASTED, ANNOTATED]	Eg01_t009120	villin-2-like isoform X1	955	10	0	92.86	2	P:GO:0007010; F:GO:0051015	P:cytoskeleton organization; F:actin filament binding			IPR007122 (PRINTS); IPR003128 (SMART); IPR007122 (SMART); IPR003128 (PFAM); IPR007123 (PFAM); IPR007122 (PANTHER); PTHR11977:SF93 (PANTHER); IPR003128 (PROSITE_PROFILES)	P:GO:0007010; F:GO:0003779; F:GO:0051015	P:cytoskeleton organization; F:actin binding; F:actin filament binding
[INTERPRO, BLASTED, MAPPED, ANNOTATED]	Eg01_t009130	putative NAD kinase 3	746	10	0	86.16	4	P:GO:0006741; P:GO:0016310; P:GO:0019674; F:GO:0003951	P:NADP biosynthetic process; P:phosphorylation; P:NAD metabolic process; F:NAD+ kinase activity	EC:2.7.1.23	NAD(+) kinase	IPR002504 (PFAM); PTHR20275:SF31 (PANTHER); PTHR20275 (PANTHER)	P:GO:0006741; F:GO:0003951	P:NADP biosynthetic process; F:NAD+ kinase activity
[INTERPRO, BLASTED, MAPPED, ANNOTATED]	Eg01_t009140	protein transport protein SEC31 homolog B-like	956	10	0	88.95	3	P:GO:0006888; F:GO:0005515; C:GO:0005783	P:endoplasmic reticulum to Golgi vesicle-mediated transport; F:protein binding; C:endoplasmic reticulum			IPR001680 (SMART); IPR024298 (PFAM); PTHR13923:SF11 (PANTHER); IPR040251 (PANTHER); IPR017986 (PROSITE_PROFILES); IPR001680 (PROSITE_PROFILES); IPR001680 (PROSITE_PROFILES)	P:GO:0006888; F:GO:0005515	P:endoplasmic reticulum to Golgi vesicle-mediated transport; F:protein binding
[INTERPRO, BLASTED]	Eg01_t009150	hypothetical protein GW17_00000450	182	2	7.66608e-31	95						no IPS match	no IPS match	no IPS match
[INTERPRO, BLASTED, MAPPED, ANNOTATED]	Eg01_t009160	rho GTPase-activating protein 7 isoform X1	873	10	0	93.68	1	P:GO:0007165	P:signal transduction			IPR001849 (SMART); IPR000198 (SMART); IPR000198 (PFAM); IPR001849 (PFAM); IPR025757 (PFAM); PTHR46265 (PANTHER); PTHR46265:SF2 (PANTHER); IPR000198 (PROSITE_PROFILES); IPR001849 (PROSITE_PROFILES)	P:GO:0007165	P:signal transduction
[INTERPRO, BLASTED, MAPPED, ANNOTATED]	Eg01_t009170	protein LATERAL ROOT PRIMORDIUM 1-like	417	10	0	87.53	1	C:GO:0005634	C:nucleus			PF05142 (PFAM); PTHR31604:SF30 (PANTHER); IPR007818 (PANTHER)	no GO terms	no GO terms
[INTERPRO, BLASTED]	Eg01_t009180	hypothetical protein C4D60_Mb05t09520	191	10	7.41609e-77	59.64						IPR001841 (SMART); IPR001841 (PFAM); PTHR47361:SF4 (PANTHER); PTHR47361:SF4 (PANTHER); PTHR47361 (PANTHER); PTHR47361 (PANTHER); IPR001841 (PROSITE_PROFILES)	no GO terms	no GO terms
[INTERPRO, BLASTED, MAPPED, ANNOTATED]	Eg01_t009190	NADPH:quinone oxidoreductase	198	10	1.69056e-130	88.84	4	F:GO:0008753; F:GO:0010181; F:GO:0050136; C:GO:0005829	F:NADPH dehydrogenase (quinone) activity; F:FMN binding; F:NADH dehydrogenase (quinone) activity; C:cytosol	EC:1.6.5.10; EC:1.6.5.11; EC:1.6.5.2	NADPH dehydrogenase (quinone); NADH dehydrogenase (quinone); NAD(P)H dehydrogenase (quinone)	IPR005025 (PFAM); PTHR30543:SF2 (PANTHER); PTHR30543 (PANTHER)	F:GO:0016491	F:oxidoreductase activity
[INTERPRO, BLASTED, MAPPED, ANNOTATED]	Eg01_t009200	two-component response regulator ORR9-like	189	10	1.7864e-123	88.01	1	P:GO:0000160	P:phosphorelay signal transduction system			IPR001789 (SMART); IPR001789 (PFAM); PTHR43874:SF101 (PANTHER); PTHR43874 (PANTHER); IPR001789 (PROSITE_PROFILES)	P:GO:0000160	P:phosphorelay signal transduction system
[INTERPRO, BLASTED, MAPPED, ANNOTATED]	Eg01_t009210	nucleolar protein 56	115	10	1.69312e-28	73.16	2	F:GO:0005488; C:GO:1990904	F:binding; C:ribonucleoprotein complex			PTHR10894:SF19 (PANTHER); PTHR10894 (PANTHER)	no GO terms	no GO terms
[INTERPRO, BLASTED]	Eg01_t009220	zinc finger protein KNUCKLES-like	139	3	6.22311e-89	75.08						PF13912 (PFAM); PTHR45730 (PANTHER); IPR013087 (PROSITE_PROFILES)	no GO terms	no GO terms
[INTERPRO, BLASTED, MAPPED, ANNOTATED]	Eg01_t009230	E3 ubiquitin-protein ligase SINAT3	223	10	3.56416e-164	96.08	6	P:GO:0006511; P:GO:0007275; P:GO:0016567; F:GO:0008270; F:GO:0016740; C:GO:0005737	P:ubiquitin-dependent protein catabolic process; P:multicellular organism development; P:protein ubiquitination; F:zinc ion binding; F:transferase activity; C:cytoplasm	EC:2	Transferases	IPR018121 (PFAM); PTHR10315:SF111 (PANTHER); PTHR10315 (PANTHER); IPR001841 (PROSITE_PROFILES); IPR013010 (PROSITE_PROFILES)	P:GO:0006511; P:GO:0007275; F:GO:0008270; C:GO:0005737	P:ubiquitin-dependent protein catabolic process; P:multicellular organism development; F:zinc ion binding; C:cytoplasm
[INTERPRO, NO-BLAST]	Eg01_t009240	---NA---	92									no IPS match	no IPS match	no IPS match
[INTERPRO, BLASTED, MAPPED, ANNOTATED]	Eg01_t009250	BTB/POZ domain and ankyrin repeat-containing protein NPR5-like	490	10	0	90.14	2	P:GO:0099402; F:GO:0005515	P:plant organ development; F:protein binding			IPR002110 (SMART); IPR000210 (SMART); IPR024228 (PFAM); IPR020683 (PFAM); IPR000210 (PFAM); PTHR46668 (PANTHER); PTHR46668:SF1 (PANTHER); IPR002110 (PROSITE_PROFILES); IPR000210 (PROSITE_PROFILES); IPR020683 (PROSITE_PROFILES)	F:GO:0005515	F:protein binding
[INTERPRO, BLASTED, MAPPED, ANNOTATED]	Eg01_t009260	conserved oligomeric Golgi complex subunit 5	824	10	0	91.86	3	P:GO:0006891; C:GO:0016020; C:GO:0017119	P:intra-Golgi vesicle-mediated transport; C:membrane; C:Golgi transport complex			IPR019465 (PFAM); IPR019465 (PANTHER)	P:GO:0006891; C:GO:0017119	P:intra-Golgi vesicle-mediated transport; C:Golgi transport complex
[INTERPRO, BLASTED, MAPPED, ANNOTATED]	Eg01_t009270	putative UDP-glycosyltransferase 90A1-like	74	10	5.68188e-22	88.5	4	P:GO:0000724; P:GO:0006406; P:GO:0043248; C:GO:0008541	P:double-strand break repair via homologous recombination; P:mRNA export from nucleus; P:proteasome assembly; C:proteasome regulatory particle, lid subcomplex			IPR007834 (SMART); IPR007834 (PFAM); IPR007834 (PANTHER); PTHR16771:SF8 (PANTHER)	P:GO:0006406; P:GO:0043248; C:GO:0008541	P:mRNA export from nucleus; P:proteasome assembly; C:proteasome regulatory particle, lid subcomplex
[INTERPRO, BLASTED, MAPPED, ANNOTATED]	Eg01_t009280	ubiquitin-conjugating enzyme E2 20	181	10	6.06402e-120	90.69	7	P:GO:0000209; P:GO:0006633; P:GO:0030071; P:GO:0031145; F:GO:0005524; F:GO:0061631; C:GO:0005634	P:protein polyubiquitination; P:fatty acid biosynthetic process; P:regulation of mitotic metaphase/anaphase transition; P:anaphase-promoting complex-dependent catabolic process; F:ATP binding; F:ubiquitin conjugating enzyme activity; C:nucleus	EC:2.3.2.23	E2 ubiquitin-conjugating enzyme	SM00212 (SMART); IPR000608 (PFAM); PTHR24068:SF228 (PANTHER); PTHR24068 (PANTHER); IPR000608 (PROSITE_PROFILES)	no GO terms	no GO terms
[INTERPRO, BLASTED, MAPPED, ANNOTATED]	Eg01_t009290	cytokinin dehydrogenase 4-like	516	10	0	90.61	4	P:GO:0009690; F:GO:0019139; F:GO:0071949; C:GO:0005615	P:cytokinin metabolic process; F:cytokinin dehydrogenase activity; F:FAD binding; C:extracellular space	EC:1.5.99.12	Cytokinin dehydrogenase	IPR006094 (PFAM); IPR015345 (PFAM); PTHR13878:SF120 (PANTHER); PTHR13878 (PANTHER); IPR016166 (PROSITE_PROFILES)	P:GO:0009690; P:GO:0055114; F:GO:0016491; F:GO:0019139; F:GO:0050660; F:GO:0071949	P:cytokinin metabolic process; P:obsolete oxidation-reduction process; F:oxidoreductase activity; F:cytokinin dehydrogenase activity; F:flavin adenine dinucleotide binding; F:FAD binding
[INTERPRO, NO-BLAST]	Eg01_t009300	---NA---	144									no IPS match	no IPS match	no IPS match
[INTERPRO, BLASTED]	Eg01_t009310	anion exchange protein 3 isoform X3	178	10	5.72525e-103	76.42						PTHR33912:SF3 (PANTHER); IPR040381 (PANTHER)	no GO terms	no GO terms
[INTERPRO, BLASTED, MAPPED, ANNOTATED]	Eg01_t009320	4-alpha-glucanotransferase DPE2 isoform X1	408	10	0	93.45	4	P:GO:0005977; F:GO:0004134; F:GO:0102500; F:GO:2001070	P:glycogen metabolic process; F:4-alpha-glucanotransferase activity; F:beta-maltose 4-alpha-glucanotransferase activity; F:starch binding	EC:2.4.1.25	4-alpha-glucanotransferase	IPR003385 (PFAM); PTHR32518 (PANTHER); PTHR32518:SF3 (PANTHER)	P:GO:0005975; F:GO:0004134	P:carbohydrate metabolic process; F:4-alpha-glucanotransferase activity
[INTERPRO, BLASTED]	Eg01_t009330	hypothetical protein B296_00056304	146	3	3.98499e-67	86.03						no IPS match	no IPS match	no IPS match
[INTERPRO, BLASTED, MAPPED, ANNOTATED]	Eg01_t009340	pre-rRNA-processing protein ESF2 isoform X1	253	10	8.7691e-170	87.27	2	F:GO:0003723; C:GO:0005730	F:RNA binding; C:nucleolus			IPR000504 (SMART); IPR000504 (PFAM); IPR039119 (PANTHER); PTHR12311:SF7 (PANTHER); IPR000504 (PROSITE_PROFILES)	F:GO:0003676	F:nucleic acid binding
[INTERPRO, BLASTED]	Eg01_t009350	hypothetical protein GW17_00011323	140	1	4.12858e-30	75						no IPS match	no IPS match	no IPS match
[INTERPRO, BLASTED, MAPPED, ANNOTATED]	Eg01_t009360	RNA-binding protein BRN1-like isoform X1	452	10	0	90.57	4	F:GO:0003729; C:GO:0005634; C:GO:0005737; C:GO:1990904	F:mRNA binding; C:nucleus; C:cytoplasm; C:ribonucleoprotein complex			IPR002343 (PRINTS); IPR000504 (SMART); IPR000504 (PFAM); PTHR24012:SF771 (PANTHER); PTHR24012 (PANTHER); IPR000504 (PROSITE_PROFILES); IPR000504 (PROSITE_PROFILES); IPR000504 (PROSITE_PROFILES)	F:GO:0003676; F:GO:0003723; C:GO:1990904	F:nucleic acid binding; F:RNA binding; C:ribonucleoprotein complex
[INTERPRO, BLASTED, MAPPED, ANNOTATED]	Eg01_t009370	probable indole-3-pyruvate monooxygenase YUCCA10	382	10	0	88.38	3	F:GO:0004499; F:GO:0050660; F:GO:0050661	F:N,N-dimethylaniline monooxygenase activity; F:flavin adenine dinucleotide binding; F:NADP binding	EC:1.14.13.8	Flavin-containing monooxygenase	PR00368 (PRINTS); PR00469 (PRINTS); IPR020946 (PFAM); PTHR43539:SF9 (PANTHER); PTHR43539 (PANTHER); PS51257 (PROSITE_PROFILES)	P:GO:0055114; F:GO:0004499; F:GO:0050660; F:GO:0050661	P:obsolete oxidation-reduction process; F:N,N-dimethylaniline monooxygenase activity; F:flavin adenine dinucleotide binding; F:NADP binding
[INTERPRO, BLASTED, MAPPED, ANNOTATED]	Eg01_t009380	vesicle-associated protein 1-2-like	300	10	0	79.78	5	P:GO:0061817; P:GO:0090158; C:GO:0005789; C:GO:0005886; C:GO:0016021	P:endoplasmic reticulum-plasma membrane tethering; P:endoplasmic reticulum membrane organization; C:endoplasmic reticulum membrane; C:plasma membrane; C:integral component of membrane			IPR000535 (PFAM); IPR016763 (PANTHER); PTHR10809:SF45 (PANTHER); IPR000535 (PROSITE_PROFILES)	C:GO:0005789	C:endoplasmic reticulum membrane
[INTERPRO, BLASTED, MAPPED, ANNOTATED]	Eg01_t009390	inactive beta-amylase 9-like	528	10	0	87.98	3	P:GO:0000272; F:GO:0016161; F:GO:0102229	P:polysaccharide catabolic process; F:beta-amylase activity; F:amylopectin maltohydrolase activity	EC:3.2.1.2	Beta-amylase	IPR001554 (PRINTS); IPR001554 (PFAM); IPR001554 (PANTHER); PTHR31352:SF3 (PANTHER)	P:GO:0000272; F:GO:0016161	P:polysaccharide catabolic process; F:beta-amylase activity
[INTERPRO, BLASTED]	Eg01_t009400	hypothetical protein GW17_00011331	493	10	0	72.14						IPR001005 (SMART); PTHR14000 (PANTHER); PTHR14000:SF17 (PANTHER); IPR017877 (PROSITE_PROFILES)	no GO terms	no GO terms
[INTERPRO, BLASTED, MAPPED, ANNOTATED]	Eg01_t009410	transcription factor JUNGBRUNNEN 1	171	10	5.48078e-122	63.16	3	P:GO:0006355; P:GO:0090603; F:GO:0003677	P:regulation of transcription, DNA-templated; P:sieve element differentiation; F:DNA binding			IPR003441 (PFAM); PTHR31719 (PANTHER); IPR003441 (PROSITE_PROFILES)	P:GO:0006355; F:GO:0003677	P:regulation of transcription, DNA-templated; F:DNA binding
[INTERPRO, BLASTED, MAPPED, ANNOTATED]	Eg01_t009420	zinc finger protein CONSTANS-LIKE 13	401	10	0	82.5	3	F:GO:0005515; F:GO:0008270; C:GO:0005634	F:protein binding; F:zinc ion binding; C:nucleus			IPR000315 (SMART); IPR010402 (PFAM); PTHR31717:SF58 (PANTHER); PTHR31717 (PANTHER); IPR000315 (PROSITE_PROFILES); IPR010402 (PROSITE_PROFILES)	F:GO:0005515; F:GO:0008270	F:protein binding; F:zinc ion binding
[INTERPRO, BLASTED, MAPPED, ANNOTATED]	Eg01_t009430	cytochrome P450 90A1	507	10	0	86.71	5	F:GO:0004497; F:GO:0005506; F:GO:0016705; F:GO:0020037; C:GO:0016021	F:monooxygenase activity; F:iron ion binding; F:oxidoreductase activity, acting on paired donors, with incorporation or reduction of molecular oxygen; F:heme binding; C:integral component of membrane	EC:1.14	Acting on paired donors, with incorporation or reduction of molecular oxygen. The oxygen incorporated need not be derived from O(2)	IPR001128 (PRINTS); IPR002401 (PRINTS); IPR001128 (PFAM); PTHR24286:SF44 (PANTHER); PTHR24286 (PANTHER)	P:GO:0055114; F:GO:0005506; F:GO:0016705; F:GO:0020037	P:obsolete oxidation-reduction process; F:iron ion binding; F:oxidoreductase activity, acting on paired donors, with incorporation or reduction of molecular oxygen; F:heme binding
[INTERPRO, BLASTED, MAPPED, ANNOTATED]	Eg01_t009440	E3 ubiquitin-protein ligase MIEL1	133	10	2.25957e-49	79.57	5	P:GO:0006511; P:GO:0016567; F:GO:0008270; F:GO:0061630; C:GO:0005634	P:ubiquitin-dependent protein catabolic process; P:protein ubiquitination; F:zinc ion binding; F:ubiquitin protein ligase activity; C:nucleus	EC:2	Transferases	IPR039512 (PFAM); IPR018957 (PFAM); PTHR21319:SF38 (PANTHER); PTHR21319 (PANTHER)	F:GO:0046872	F:metal ion binding
[INTERPRO, BLASTED, MAPPED, ANNOTATED]	Eg01_t009450	serine/threonine-protein kinase CDL1-like	460	10	0	91.46	3	P:GO:0006468; F:GO:0004674; F:GO:0005524	P:protein phosphorylation; F:protein serine/threonine kinase activity; F:ATP binding	EC:2.7.1	Transferring phosphorus-containing groups	IPR000719 (PFAM); PTHR27001:SF558 (PANTHER); PTHR27001 (PANTHER); IPR000719 (PROSITE_PROFILES)	P:GO:0006468; F:GO:0004672; F:GO:0005524	P:protein phosphorylation; F:protein kinase activity; F:ATP binding
[INTERPRO, BLASTED, MAPPED, ANNOTATED]	Eg01_t009460	xylose isomerase isoform X2	479	10	0	94.88	3	P:GO:0042732; F:GO:0009045; F:GO:0046872	P:D-xylose metabolic process; F:xylose isomerase activity; F:metal ion binding	EC:5.3.1.5	Xylose isomerase	IPR001998 (PRINTS); IPR013022 (PFAM); PTHR32176 (PANTHER); PTHR32176:SF41 (PANTHER); IPR001998 (PROSITE_PROFILES)	P:GO:0005975; F:GO:0009045	P:carbohydrate metabolic process; F:xylose isomerase activity
[INTERPRO, BLASTED, MAPPED, ANNOTATED]	Eg01_t009470	bidirectional sugar transporter SWEET14	262	10	5.78591e-158	82.68	7	P:GO:0008643; P:GO:0042254; F:GO:0000287; F:GO:0003924; F:GO:0005525; C:GO:0005886; C:GO:0016021	P:carbohydrate transport; P:ribosome biogenesis; F:magnesium ion binding; F:GTPase activity; F:GTP binding; C:plasma membrane; C:integral component of membrane	EC:3.6.1	Acting on acid anhydrides	IPR004316 (PFAM); PTHR10791 (PANTHER); PTHR10791:SF22 (PANTHER)	C:GO:0016021	C:integral component of membrane
[INTERPRO, BLASTED, MAPPED, ANNOTATED]	Eg01_t009480	zinc finger CCCH domain-containing protein 6	416	10	0	90.37	2	F:GO:0003677; F:GO:0046872	F:DNA binding; F:metal ion binding			IPR000571 (SMART); IPR000571 (PFAM); PTHR12506:SF41 (PANTHER); PTHR12506 (PANTHER); IPR000571 (PROSITE_PROFILES); IPR000571 (PROSITE_PROFILES); IPR000571 (PROSITE_PROFILES); IPR000571 (PROSITE_PROFILES); IPR000571 (PROSITE_PROFILES)	F:GO:0046872	F:metal ion binding
[INTERPRO, BLASTED, MAPPED, ANNOTATED]	Eg01_t009490	cysteine-tryptophan domain-containing zinc finger protein 7-like	1766	10	0	74.76	1	F:GO:0008270	F:zinc ion binding			IPR011124 (PFAM); PTHR46524:SF7 (PANTHER); PTHR46524 (PANTHER); IPR011124 (PROSITE_PROFILES)	F:GO:0008270	F:zinc ion binding
[INTERPRO, BLASTED, MAPPED, ANNOTATED]	Eg01_t009500	probable esterase PIR7A	261	10	0	82.02	5	P:GO:0009694; P:GO:0009696; F:GO:0080030; F:GO:0080031; F:GO:0080032	P:jasmonic acid metabolic process; P:salicylic acid metabolic process; F:methyl indole-3-acetate esterase activity; F:methyl salicylate esterase activity; F:methyl jasmonate esterase activity	EC:3.1.1.1	Carboxylesterase	IPR000073 (PFAM); PTHR10992:SF1031 (PANTHER); PTHR10992 (PANTHER)	no GO terms	no GO terms
[INTERPRO, BLASTED, MAPPED, ANNOTATED]	Eg01_t009510	probable esterase PIR7A	261	10	0	82.41	5	P:GO:0009694; P:GO:0009696; F:GO:0080030; F:GO:0080031; F:GO:0080032	P:jasmonic acid metabolic process; P:salicylic acid metabolic process; F:methyl indole-3-acetate esterase activity; F:methyl salicylate esterase activity; F:methyl jasmonate esterase activity	EC:3.1.1.1	Carboxylesterase	IPR000073 (PFAM); PTHR10992 (PANTHER); PTHR10992:SF1031 (PANTHER)	no GO terms	no GO terms
[INTERPRO, BLASTED, MAPPED, ANNOTATED]	Eg01_t009520	serine carboxypeptidase II-3	491	10	0	86.07	3	P:GO:0006508; F:GO:0004185; C:GO:0005773	P:proteolysis; F:serine-type carboxypeptidase activity; C:vacuole	EC:3.4.21; EC:3.4.16	Acting on peptide bonds (peptidases); Acting on peptide bonds (peptidases)	IPR001563 (PRINTS); IPR001563 (PFAM); IPR001563 (PANTHER); PTHR11802:SF277 (PANTHER)	P:GO:0006508; F:GO:0004185	P:proteolysis; F:serine-type carboxypeptidase activity
[INTERPRO, BLASTED, MAPPED, ANNOTATED]	Eg01_t009530	cyclin-dependent kinase D-1-like	432	10	0	94.14	4	P:GO:0006468; F:GO:0005524; F:GO:0008353; C:GO:0070985	P:protein phosphorylation; F:ATP binding; F:RNA polymerase II CTD heptapeptide repeat kinase activity; C:transcription factor TFIIK complex	EC:2.7.11.23	[RNA-polymerase]-subunit kinase	IPR000719 (SMART); IPR000719 (PFAM); PTHR24056 (PANTHER); PTHR24056:SF431 (PANTHER); IPR000719 (PROSITE_PROFILES)	P:GO:0006468; F:GO:0004672; F:GO:0005524	P:protein phosphorylation; F:protein kinase activity; F:ATP binding
[INTERPRO, BLASTED, MAPPED, ANNOTATED]	Eg01_t009540	amidase 1 isoform X1	440	10	0	84.24	4	P:GO:0006468; F:GO:0005524; F:GO:0008353; C:GO:0070985	P:protein phosphorylation; F:ATP binding; F:RNA polymerase II CTD heptapeptide repeat kinase activity; C:transcription factor TFIIK complex	EC:2.7.11.23	[RNA-polymerase]-subunit kinase	IPR023631 (PFAM); PTHR46310 (PANTHER); PTHR46310:SF7 (PANTHER)	no GO terms	no GO terms
[INTERPRO, BLASTED]	Eg01_t009550	hypothetical protein BHE74_00033153	83	1	1.32737e-23	88.89						no IPS match	no IPS match	no IPS match
[INTERPRO, BLASTED, MAPPED, ANNOTATED]	Eg01_t009560	hypothetical protein B296_00048045	82	10	1.43244e-29	77.06	1	C:GO:0016021	C:integral component of membrane			no IPS match	no IPS match	no IPS match
[INTERPRO, BLASTED]	Eg01_t009570	hypothetical protein BHE74_00033154	133	10	1.58252e-88	86.67						PTHR34956 (PANTHER); PTHR34956:SF2 (PANTHER)	no GO terms	no GO terms
[INTERPRO, BLASTED]	Eg01_t009580	transcription factor MYB98-like isoform X1	362	10	0	81.08						IPR001005 (SMART); IPR001005 (PFAM); PTHR45614:SF38 (PANTHER); PTHR45614 (PANTHER); IPR017930 (PROSITE_PROFILES); IPR017930 (PROSITE_PROFILES)	no GO terms	no GO terms
[INTERPRO, BLASTED, MAPPED, ANNOTATED]	Eg01_t009590	hypothetical protein B296_00042337	123	1	4.87987e-63	96.26	1	F:GO:0046872	F:metal ion binding			no IPS match	no IPS match	no IPS match
[INTERPRO, BLASTED, MAPPED, ANNOTATED]	Eg01_t009600	neurogenic protein mastermind-like	627	10	0	72.37	2	P:GO:0030001; F:GO:0046872	P:metal ion transport; F:metal ion binding			IPR006121 (PFAM); PTHR45868 (PANTHER); PTHR45868 (PANTHER); PTHR45868:SF31 (PANTHER); PTHR45868:SF31 (PANTHER); IPR006121 (PROSITE_PROFILES)	P:GO:0030001; F:GO:0046872	P:metal ion transport; F:metal ion binding
[INTERPRO, BLASTED]	Eg01_t009610	probable E3 ubiquitin-protein ligase LUL4	376	10	0	80.85						IPR001841 (SMART); PF13920 (PFAM); PTHR22996 (PANTHER); PTHR22996:SF4 (PANTHER); IPR001841 (PROSITE_PROFILES)	no GO terms	no GO terms
[INTERPRO, BLASTED, MAPPED, ANNOTATED]	Eg01_t009620	adenylate isopentenyltransferase 5, chloroplastic-like	321	10	0	87.8	4	P:GO:0006400; P:GO:0009691; F:GO:0052381; C:GO:0005739	P:tRNA modification; P:cytokinin biosynthetic process; F:tRNA dimethylallyltransferase activity; C:mitochondrion	EC:2.5.1.75	tRNA dimethylallyltransferase	PF01715 (PFAM); IPR039657 (PANTHER); PTHR11088:SF61 (PANTHER)	no GO terms	no GO terms
[INTERPRO, BLASTED, MAPPED, ANNOTATED]	Eg01_t009630	serine incorporator 3	417	10	0	93.41	1	C:GO:0016021	C:integral component of membrane			IPR005016 (PFAM); IPR005016 (PANTHER); PTHR10383:SF24 (PANTHER)	C:GO:0016020	C:membrane
[INTERPRO, BLASTED, MAPPED, ANNOTATED]	Eg01_t009640	glutamine synthetase leaf isozyme, chloroplastic-like	433	10	0	95.52	4	P:GO:0006542; F:GO:0004356; F:GO:0005524; C:GO:0016021	P:glutamine biosynthetic process; F:glutamate-ammonia ligase activity; F:ATP binding; C:integral component of membrane	EC:6.3.1.2	Glutamine synthetase	IPR008146 (SMART); IPR008146 (PFAM); IPR008147 (PFAM); PTHR20852 (PANTHER); PTHR20852:SF84 (PANTHER)	P:GO:0006542; P:GO:0006807; F:GO:0004356	P:glutamine biosynthetic process; P:nitrogen compound metabolic process; F:glutamate-ammonia ligase activity
[INTERPRO, BLASTED, MAPPED, ANNOTATED]	Eg01_t009650	UPF0603 protein Os05g0401100, chloroplastic	281	10	0	88.04	7	P:GO:0010206; P:GO:0016311; F:GO:0003729; F:GO:0003993; C:GO:0009535; C:GO:0016021; C:GO:0031977	P:photosystem II repair; P:dephosphorylation; F:mRNA binding; F:acid phosphatase activity; C:chloroplast thylakoid membrane; C:integral component of membrane; C:thylakoid lumen	EC:3.1.3.2	Acid phosphatase	IPR007621 (PFAM); PTHR30373:SF2 (PANTHER); PTHR30373 (PANTHER)	no GO terms	no GO terms
[INTERPRO, BLASTED, MAPPED, ANNOTATED]	Eg01_t009660	Ankyrin like protein	533	10	0	72.8	2	F:GO:0008168; C:GO:0016020	F:methyltransferase activity; C:membrane	EC:2	Transferases	IPR004159 (PFAM); PTHR10108:SF1090 (PANTHER); IPR004159 (PANTHER)	F:GO:0008168	F:methyltransferase activity
[INTERPRO, BLASTED]	Eg01_t009670	putative E3 ubiquitin-protein ligase RF298 isoform X1	830	10	0	86.78						PF13920 (PFAM); PTHR46405:SF2 (PANTHER); PTHR46405 (PANTHER); IPR001841 (PROSITE_PROFILES)	no GO terms	no GO terms
[INTERPRO, BLASTED, MAPPED, ANNOTATED]	Eg01_t009680	early nodulin-93-like	95	10	1.67457e-49	91.14	1	C:GO:0016021	C:integral component of membrane			IPR005050 (PFAM); PTHR33605:SF2 (PANTHER); IPR005050 (PANTHER)	no GO terms	no GO terms
[INTERPRO, BLASTED, MAPPED, ANNOTATED]	Eg01_t009690	squamosa promoter-binding-like protein 9	822	10	0	87.49	4	F:GO:0003677; F:GO:0046872; C:GO:0005634; C:GO:0016021	F:DNA binding; F:metal ion binding; C:nucleus; C:integral component of membrane			IPR004333 (PFAM); PTHR31251 (PANTHER); PTHR31251:SF108 (PANTHER); IPR004333 (PROSITE_PROFILES)	F:GO:0003677	F:DNA binding
[INTERPRO, BLASTED, MAPPED, ANNOTATED]	Eg01_t009700	probable protein S-acyltransferase 17 isoform X1	391	10	0	89.69	6	P:GO:0006612; P:GO:0018230; F:GO:0019706; C:GO:0005783; C:GO:0005794; C:GO:0016021	P:protein targeting to membrane; P:peptidyl-L-cysteine S-palmitoylation; F:protein-cysteine S-palmitoyltransferase activity; C:endoplasmic reticulum; C:Golgi apparatus; C:integral component of membrane	EC:2.3.1.225	Protein S-acyltransferase	IPR001594 (PFAM); PTHR22883 (PANTHER); PTHR22883:SF286 (PANTHER); PS50216 (PROSITE_PROFILES)	F:GO:0016409	F:palmitoyltransferase activity
[INTERPRO, BLASTED, MAPPED, ANNOTATED]	Eg01_t009710	cytochrome P450 2A2-like	572	10	0	85.81	6	P:GO:0016125; F:GO:0004497; F:GO:0005506; F:GO:0016705; F:GO:0020037; C:GO:0016021	P:sterol metabolic process; F:monooxygenase activity; F:iron ion binding; F:oxidoreductase activity, acting on paired donors, with incorporation or reduction of molecular oxygen; F:heme binding; C:integral component of membrane	EC:1.14	Acting on paired donors, with incorporation or reduction of molecular oxygen. The oxygen incorporated need not be derived from O(2)	IPR001128 (PRINTS); IPR002401 (PRINTS); IPR001128 (PFAM); PTHR24286:SF64 (PANTHER); PTHR24286 (PANTHER)	P:GO:0055114; F:GO:0005506; F:GO:0016705; F:GO:0020037	P:obsolete oxidation-reduction process; F:iron ion binding; F:oxidoreductase activity, acting on paired donors, with incorporation or reduction of molecular oxygen; F:heme binding
[INTERPRO, BLASTED, MAPPED, ANNOTATED]	Eg01_t009720	WAT1-related protein At5g07050	355	10	0	92.74	4	P:GO:0055085; F:GO:0022857; C:GO:0005886; C:GO:0016021	P:transmembrane transport; F:transmembrane transporter activity; C:plasma membrane; C:integral component of membrane	EC:7	Translocases	IPR000620 (PFAM); PTHR31218:SF267 (PANTHER); IPR030184 (PANTHER)	F:GO:0022857; C:GO:0016020; C:GO:0016021	F:transmembrane transporter activity; C:membrane; C:integral component of membrane
[INTERPRO, BLASTED, MAPPED, ANNOTATED]	Eg01_t009730	gamma carbonic anhydrase 1, mitochondrial-like	274	10	0	95.7	1	F:GO:0016740	F:transferase activity	EC:2	Transferases	IPR001451 (PFAM); PTHR13061:SF31 (PANTHER); PTHR13061 (PANTHER)	no GO terms	no GO terms
[INTERPRO, BLASTED, MAPPED, ANNOTATED]	Eg01_t009740	probable mediator of RNA polymerase II transcription subunit 26b	447	10	0	81.31	1	C:GO:0005634	C:nucleus			IPR003617 (SMART); IPR017923 (PFAM); PTHR46554:SF2 (PANTHER); PTHR46554 (PANTHER); IPR017923 (PROSITE_PROFILES)	C:GO:0005634	C:nucleus
[INTERPRO, BLASTED, MAPPED, ANNOTATED]	Eg01_t009750	blue copper protein-like	271	10	4.9734e-167	81.96	3	P:GO:0022900; F:GO:0009055; C:GO:0016021	P:electron transport chain; F:electron transfer activity; C:integral component of membrane	EC:1	Oxidoreductases	IPR003245 (PFAM); PTHR33021:SF6 (PANTHER); IPR039391 (PANTHER); IPR003245 (PROSITE_PROFILES)	F:GO:0009055	F:electron transfer activity
[INTERPRO, BLASTED, MAPPED, ANNOTATED]	Eg01_t009760	PREDICTED: uncharacterized protein LOC103977740	400	10	0	85.73	2	P:GO:0006004; F:GO:0016740	P:fucose metabolic process; F:transferase activity	EC:2	Transferases	IPR019378 (PFAM); PTHR31469 (PANTHER); PTHR31469:SF8 (PANTHER)	no GO terms	no GO terms
[INTERPRO, BLASTED, MAPPED, ANNOTATED]	Eg01_t009770	NADH dehydrogenase [ubiquinone] 1 alpha subcomplex subunit 6	134	10	4.33663e-93	93.85	2	P:GO:0006979; C:GO:0005747	P:response to oxidative stress; C:mitochondrial respiratory chain complex I			PTHR12964:SF0 (PANTHER); IPR016488 (PANTHER)	no GO terms	no GO terms
[INTERPRO, BLASTED, MAPPED, ANNOTATED]	Eg01_t009780	putative disease resistance protein RGA3	1220	10	0	78.5	3	P:GO:0006952; F:GO:0005524; F:GO:0043531	P:defense response; F:ATP binding; F:ADP binding			PR00364 (PRINTS); IPR041118 (PFAM); IPR002182 (PFAM); PTHR23155:SF1069 (PANTHER); PTHR23155 (PANTHER); PTHR23155 (PANTHER)	F:GO:0043531	F:ADP binding
[INTERPRO, BLASTED, MAPPED, ANNOTATED]	Eg01_t009790	probable protein arginine N-methyltransferase 3	617	10	0	83.32	2	P:GO:0035246; F:GO:0016274	P:peptidyl-arginine N-methylation; F:protein-arginine N-methyltransferase activity	EC:2.1.1	Transferring one-carbon groups	IPR041698 (PFAM); IPR041661 (PFAM); PTHR11006 (PANTHER); PTHR11006:SF89 (PANTHER); IPR025799 (PROSITE_PROFILES)	P:GO:0018216; F:GO:0016274	P:peptidyl-arginine methylation; F:protein-arginine N-methyltransferase activity
[INTERPRO, BLASTED, MAPPED, ANNOTATED]	Eg01_t009800	translin-associated protein X isoform X2	307	10	0	89.04	2	F:GO:0043565; C:GO:0005634	F:sequence-specific DNA binding; C:nucleus			IPR002848 (PFAM); PTHR10741:SF5 (PANTHER); IPR002848 (PANTHER)	F:GO:0043565	F:sequence-specific DNA binding
[INTERPRO, BLASTED, MAPPED, ANNOTATED]	Eg01_t009810	sigma factor binding protein 1, chloroplastic-like	147	10	6.40489e-100	82.54	1	P:GO:0051091	P:positive regulation of DNA-binding transcription factor activity			IPR008889 (PFAM); IPR039335 (PANTHER); PTHR33624:SF2 (PANTHER)	P:GO:0051091	P:positive regulation of DNA-binding transcription factor activity
[INTERPRO, BLASTED, ANNOTATED]	Eg01_t009820	SNF1-related protein kinase regulatory subunit beta-1	281	10	0	88.54	1	F:GO:0005515	F:protein binding			IPR006828 (SMART); IPR032640 (PFAM); IPR006828 (PFAM); IPR037170 (PTHR46316:PANTHER); IPR043554 (PANTHER)	F:GO:0005515	F:protein binding
[INTERPRO, BLASTED, MAPPED, ANNOTATED]	Eg01_t009830	PREDICTED: calmodulin	149	10	8.70296e-104	100	2	P:GO:0019722; F:GO:0005509	P:calcium-mediated signaling; F:calcium ion binding			IPR002048 (SMART); IPR002048 (PFAM); IPR039030 (PTHR23050:PANTHER); PTHR23050 (PANTHER); IPR002048 (PROSITE_PROFILES); IPR002048 (PROSITE_PROFILES); IPR002048 (PROSITE_PROFILES); IPR002048 (PROSITE_PROFILES)	P:GO:0019722; F:GO:0005509	P:calcium-mediated signaling; F:calcium ion binding
[INTERPRO, BLASTED, MAPPED, ANNOTATED]	Eg01_t009840	CBL-interacting protein kinase 32 isoform X5	447	10	0	93.14	6	P:GO:0006468; P:GO:0035556; F:GO:0005524; F:GO:0106310; F:GO:0106311; C:GO:0016021	P:protein phosphorylation; P:intracellular signal transduction; F:ATP binding; F:protein serine kinase activity; F:protein threonine kinase activity; C:integral component of membrane	EC:2.7.11.1	Non-specific serine/threonine protein kinase	IPR000719 (SMART); IPR000719 (PFAM); IPR004041 (PFAM); PTHR43895 (PANTHER); PTHR43895:SF11 (PANTHER); IPR018451 (PROSITE_PROFILES); IPR000719 (PROSITE_PROFILES)	P:GO:0006468; P:GO:0007165; F:GO:0004672; F:GO:0005524	P:protein phosphorylation; P:signal transduction; F:protein kinase activity; F:ATP binding
[INTERPRO, BLASTED]	Eg01_t009850	PREDICTED: uncharacterized protein LOC103977751	915	10	0	78.7						PTHR10688:SF2 (PANTHER); PTHR10688:SF2 (PANTHER); PTHR10688 (PANTHER); PTHR10688 (PANTHER); IPR000313 (PROSITE_PROFILES)	no GO terms	no GO terms
[INTERPRO, BLASTED, MAPPED, ANNOTATED]	Eg01_t009860	50S ribosomal protein 5 alpha, chloroplastic-like	141	10	2.99779e-90	90.45	2	P:GO:0032544; C:GO:0009535	P:plastid translation; C:chloroplast thylakoid membrane			IPR040307 (PANTHER)	no GO terms	no GO terms
[INTERPRO, BLASTED, MAPPED, ANNOTATED]	Eg01_t009870	serine/threonine-protein kinase-like protein At5g23170	357	10	0	87.43	3	P:GO:0006468; F:GO:0004674; F:GO:0005524	P:protein phosphorylation; F:protein serine/threonine kinase activity; F:ATP binding	EC:2.7.1	Transferring phosphorus-containing groups	IPR000719 (SMART); IPR000719 (PFAM); PTHR27001:SF850 (PANTHER); PTHR27001 (PANTHER); IPR000719 (PROSITE_PROFILES)	P:GO:0006468; F:GO:0004672; F:GO:0005524	P:protein phosphorylation; F:protein kinase activity; F:ATP binding
[INTERPRO, BLASTED, MAPPED, ANNOTATED]	Eg01_t009880	CO(2)-response secreted protease-like isoform X1	154	10	1.39672e-91	80.6	2	P:GO:0006508; F:GO:0004252	P:proteolysis; F:serine-type endopeptidase activity	EC:3.4.21	Acting on peptide bonds (peptidases)	IPR010259 (PFAM); PTHR10795 (PANTHER); PTHR10795:SF348 (PANTHER)	no GO terms	no GO terms
[INTERPRO, BLASTED, MAPPED, ANNOTATED]	Eg01_t009890	CO(2)-response secreted protease-like	512	10	0	79.3	2	P:GO:0006508; F:GO:0004252	P:proteolysis; F:serine-type endopeptidase activity	EC:3.4.21	Acting on peptide bonds (peptidases)	IPR015500 (PRINTS); IPR041469 (PFAM); IPR000209 (PFAM); PTHR10795 (PANTHER); PTHR10795:SF549 (PANTHER); PS51892 (PROSITE_PROFILES)	P:GO:0006508; F:GO:0008236	P:proteolysis; F:serine-type peptidase activity
[INTERPRO, BLASTED, MAPPED, ANNOTATED]	Eg01_t009900	RINT1-like protein MAG2L isoform X1	836	10	0	81.71	3	P:GO:0006890; P:GO:0060628; C:GO:0070939	P:retrograde vesicle-mediated transport, Golgi to endoplasmic reticulum; P:regulation of ER to Golgi vesicle-mediated transport; C:Dsl1/NZR complex			IPR007528 (PFAM); IPR007528 (PANTHER); IPR007528 (PROSITE_PROFILES)	P:GO:0048193; C:GO:0005783	P:Golgi vesicle transport; C:endoplasmic reticulum
[INTERPRO, BLASTED, MAPPED, ANNOTATED]	Eg01_t009910	calmodulin-binding protein 25-like	192	10	1.89813e-132	73.02	3	P:GO:0006970; F:GO:0005516; C:GO:0005634	P:response to osmotic stress; F:calmodulin binding; C:nucleus			IPR008889 (PFAM); IPR039609 (PANTHER); PTHR33179:SF31 (PANTHER)	no GO terms	no GO terms
[INTERPRO, BLASTED, MAPPED, ANNOTATED]	Eg01_t009920	ethylene-responsive transcription factor WRI1-like isoform X2	381	10	2.76211e-148	78.73	4	P:GO:0006355; F:GO:0003677; F:GO:0003700; C:GO:0005634	P:regulation of transcription, DNA-templated; F:DNA binding; F:DNA-binding transcription factor activity; C:nucleus			IPR001471 (SMART); IPR001471 (PFAM); PTHR32467:SF97 (PANTHER); PTHR32467 (PANTHER); IPR001471 (PROSITE_PROFILES); IPR001471 (PROSITE_PROFILES)	P:GO:0006355; F:GO:0003700	P:regulation of transcription, DNA-templated; F:DNA-binding transcription factor activity
[INTERPRO, BLASTED, MAPPED, ANNOTATED]	Eg01_t009930	ADP-ribosylation factor 2-like	54	10	1.21481e-26	97.62	4	P:GO:0006886; P:GO:0016192; F:GO:0003924; F:GO:0005525	P:intracellular protein transport; P:vesicle-mediated transport; F:GTPase activity; F:GTP binding	EC:3.6.1	Acting on acid anhydrides	IPR006689 (PFAM); PTHR11711 (PANTHER); PTHR11711:SF314 (PANTHER)	F:GO:0005525	F:GTP binding
[INTERPRO, BLASTED]	Eg01_t009940	required for excision 1-B domain-containing protein isoform X2	205	10	1.09313e-142	91.3						IPR039491 (PFAM); IPR039491 (PANTHER)	no GO terms	no GO terms
[INTERPRO, BLASTED, MAPPED, ANNOTATED]	Eg01_t009950	ethylene-responsive transcription factor WRI1-like isoform X2	362	10	6.22042e-117	74.29	5	P:GO:0006355; F:GO:0003677; F:GO:0003700; C:GO:0005634; C:GO:0016020	P:regulation of transcription, DNA-templated; F:DNA binding; F:DNA-binding transcription factor activity; C:nucleus; C:membrane			IPR001471 (SMART); IPR001471 (PFAM); PTHR32467:SF97 (PANTHER); PTHR32467 (PANTHER); IPR001471 (PROSITE_PROFILES); IPR001471 (PROSITE_PROFILES)	P:GO:0006355; F:GO:0003700	P:regulation of transcription, DNA-templated; F:DNA-binding transcription factor activity
[INTERPRO, BLASTED, MAPPED, ANNOTATED]	Eg01_t009960	ETHYLENE INSENSITIVE 3-like 1 protein	588	10	0	72.51	4	P:GO:0050794; F:GO:0003677; F:GO:0003700; C:GO:0005634	P:regulation of cellular process; F:DNA binding; F:DNA-binding transcription factor activity; C:nucleus			IPR006957 (PFAM); PTHR33305:SF11 (PANTHER); IPR006957 (PANTHER)	C:GO:0005634	C:nucleus
[INTERPRO, BLASTED, MAPPED, ANNOTATED]	Eg01_t009970	myb-related protein 306-like	297	10	3.5513e-176	78.44	4	P:GO:0006355; P:GO:0009733; F:GO:0003700; C:GO:0005634	P:regulation of transcription, DNA-templated; P:response to auxin; F:DNA-binding transcription factor activity; C:nucleus			IPR001005 (SMART); IPR001005 (PFAM); PTHR10641 (PANTHER); PTHR10641:SF1220 (PANTHER); IPR017930 (PROSITE_PROFILES); IPR017930 (PROSITE_PROFILES)	no GO terms	no GO terms
[INTERPRO, BLASTED, MAPPED, ANNOTATED]	Eg01_t009980	WUSCHEL-related homeobox 6-like	258	10	2.91832e-146	83.88	5	P:GO:0006355; P:GO:0048830; F:GO:0003677; F:GO:0003700; C:GO:0005634	P:regulation of transcription, DNA-templated; P:adventitious root development; F:DNA binding; F:DNA-binding transcription factor activity; C:nucleus			IPR001356 (SMART); IPR001356 (PFAM); PTHR46998 (PANTHER); IPR001356 (PROSITE_PROFILES)	F:GO:0003677	F:DNA binding
[INTERPRO, BLASTED, MAPPED, ANNOTATED]	Eg01_t009990	phospholipid-transporting ATPase 1	1184	10	0	90.09	6	P:GO:0015914; P:GO:0034204; F:GO:0000287; F:GO:0005524; F:GO:0140326; C:GO:0016021	P:phospholipid transport; P:lipid translocation; F:magnesium ion binding; F:ATP binding; F:ATPase-coupled intramembrane lipid transporter activity; C:integral component of membrane	EC:7.6.2.1	P-type phospholipid transporter	PR00119 (PRINTS); PR00121 (PRINTS); PF13246 (PFAM); IPR032631 (PFAM); IPR032630 (PFAM); IPR006539 (PANTHER); PTHR24092:SF89 (PANTHER)	P:GO:0015914; F:GO:0000287; F:GO:0005524; F:GO:0140326; C:GO:0016021	P:phospholipid transport; F:magnesium ion binding; F:ATP binding; F:ATPase-coupled intramembrane lipid transporter activity; C:integral component of membrane
[INTERPRO, BLASTED, MAPPED, ANNOTATED]	Eg01_t010000	transcription factor CSA isoform X1	352	10	0	78.03	1	C:GO:0016021	C:integral component of membrane			IPR001005 (SMART); IPR001005 (PFAM); PTHR45614 (PANTHER); PTHR45614:SF97 (PANTHER); IPR017930 (PROSITE_PROFILES); IPR017930 (PROSITE_PROFILES)	no GO terms	no GO terms
[INTERPRO, BLASTED, MAPPED, ANNOTATED]	Eg01_t010010	mediator of RNA polymerase II transcription subunit 27	429	10	0	84.69	1	C:GO:0016592	C:mediator complex			IPR021627 (PFAM); IPR021627 (PANTHER)	C:GO:0016592	C:mediator complex
[INTERPRO, BLASTED, MAPPED, ANNOTATED]	Eg01_t010020	60S ribosomal protein L24	163	10	1.62252e-112	92.77	4	P:GO:0002181; F:GO:0003729; F:GO:0003735; C:GO:0022625	P:cytoplasmic translation; F:mRNA binding; F:structural constituent of ribosome; C:cytosolic large ribosomal subunit			IPR011017 (SMART); IPR000988 (PFAM); IPR000988 (PANTHER); PTHR10792:SF20 (PANTHER)	no GO terms	no GO terms
[INTERPRO, BLASTED, MAPPED, ANNOTATED]	Eg01_t010030	NAC domain-containing protein 92-like	674	10	0	84.56	2	P:GO:0006355; F:GO:0003677	P:regulation of transcription, DNA-templated; F:DNA binding			IPR003441 (PFAM); PTHR31744 (PANTHER); PTHR31744:SF92 (PANTHER); IPR003441 (PROSITE_PROFILES)	P:GO:0006355; F:GO:0003677	P:regulation of transcription, DNA-templated; F:DNA binding
[INTERPRO, BLASTED, MAPPED, ANNOTATED]	Eg01_t010040	repressor of RNA polymerase III transcription MAF1 homolog isoform X1	266	10	9.4305e-177	92.15	3	P:GO:0016480; F:GO:0000994; C:GO:0005634	P:negative regulation of transcription by RNA polymerase III; F:RNA polymerase III core binding; C:nucleus			IPR015257 (PFAM); PTHR22504:SF0 (PANTHER); IPR015257 (PANTHER)	P:GO:0016480	P:negative regulation of transcription by RNA polymerase III
[INTERPRO, BLASTED, MAPPED, ANNOTATED]	Eg01_t010050	probable leucine-rich repeat receptor-like protein kinase At5g49770	929	10	0	84.26	4	P:GO:0006468; F:GO:0004674; F:GO:0005524; C:GO:0016021	P:protein phosphorylation; F:protein serine/threonine kinase activity; F:ATP binding; C:integral component of membrane	EC:2.7.1	Transferring phosphorus-containing groups	IPR000719 (SMART); IPR001245 (PFAM); PTHR45974:SF118 (PANTHER); PTHR45974 (PANTHER); IPR000719 (PROSITE_PROFILES)	P:GO:0006468; F:GO:0004672; F:GO:0005524	P:protein phosphorylation; F:protein kinase activity; F:ATP binding
[INTERPRO, NO-BLAST]	Eg01_t010060	---NA---	82									no IPS match	no IPS match	no IPS match
[truncated: 35,830 more rows]

## Sheet: S5 OG comp
Supplementary Table S5. Statistics for shared orthogroups (OG) and gene clustering among E. glaucum, E. ventricosum, Musa acuminata, M. balbisiana, and M. schizocarpa genomes.
[truncated: 12 more rows]

[truncated: 9 more sheets: S6 KaKs selection, S7 Gene Fam sizes, S8 GO, S9 TF, S10 RepMasker, S11 RepExpl, S12 TandemAbund, S13 CenPos, S14 SSR]
